# Supplementary material for: Hybrid immunity improves B cells and antibodies against SARS-CoV-2 variants
Source: Nature. 2021 Oct 20;600(7889):530–5. doi: 10.1038/s41586-021-04117-7 (PMC8674140; doi:10.1038/s41586-021-04117-7)
Supplement: Supplementary file 3 — Source Data Fig. 1 [file 41586_2021_4117_MOESM3_ESM.xlsx]

## Sheet: Figure 1 - Panel A
ELISA (OD405nm)
VAC-001	VAC-002	VAC-007	VAC-008	VAC-010	VAC-003	VAC-004	VAC-005	VAC-006	VAC-009
4.4305	4.5495	4.5529	4.5487	4.5581	4.6051	4.5228	4.6166	4.5313	4.683		Threshold of positivity=0,35
4.4239	4.5369	4.5403	4.4618	4.5575	4.5472	4.5158	4.6052	4.484	4.664
4.4218	4.4972	4.5219	4.4351	4.5301	4.5323	4.5114	4.5882	4.4525	4.639
4.4137	4.497	4.4913	4.43502	4.5137	4.5287	4.4897	4.5113	4.4506	4.625
4.4134	4.4942	4.488	4.4046	4.5074	4.5158	4.4857	4.5057	4.445	4.621
4.3879	4.485	4.4794	4.3948	4.5067	4.5081	4.4735	4.5055	4.44366	4.618
4.3799	4.481	4.4741	4.3874	4.5063	4.5081	4.4731	4.5053	4.4411	4.608
4.3242	4.4778	4.4739	4.38112	4.5057	4.5036	4.4717	4.4991	4.4249	4.605
4.323	4.462	4.4737	4.3551	4.5055	4.5014	4.4415	4.4991	4.4185	4.604
4.3228	4.456	4.4592	4.32202	4.5055	4.5004	4.4257	4.4989	4.4182	4.603
4.3085	4.454	4.4494	4.31972	4.5036	4.4952	4.4184	4.4964	4.4031	4.601
4.2468	4.4509	4.4392	4.315	4.494	4.4949	4.4002	4.4865	4.3889	4.597
4.2368	4.4461	4.4186	4.29962	4.4925	4.4946	4.3517	4.4754	4.3793	4.591
4.2352	4.444	4.4054	4.29192	4.4803	4.49	4.3427	4.4743	4.37526	4.582
4.1987	4.4321	4.3971	4.18112	4.4796	4.4839	4.3311	4.4713	4.3685	4.581
4.1777	4.4293	4.2686	4.1094	4.4778	4.471	4.3153	4.4658	4.3524	4.58
4.1531	4.422	4.2567	4.00622	4.4775	4.4681	4.2914	4.4645	4.3444	4.578
4.079	4.419	4.222	3.82962	4.4696	4.4674	4.267	4.4636	4.3342	4.576
4.0674	4.412	4.2033	3.8295	4.4457	4.4643	4.2506	4.4617	4.31266	4.575
4.035	4.3937	4.154	3.69572	4.4446	4.4592	4.2061	4.4593	4.31	4.569
4.0031	4.3925	4.142	3.61992	4.4409	4.4555	4.194	4.4515	4.3044	4.569
3.9877	4.3908	4.0984	3.5132	4.4346	4.4549	4.1619	4.4475	4.2834	4.568
3.9804	4.387	4.0328	3.4563	4.4287	4.4524	4.1481	4.4468	4.27796	4.567
3.8103	4.37	4.0179	3.4314	4.3685	4.4499	4.1435	4.4451	4.2763	4.564
3.7849	4.358	3.9965	3.3595	4.352	4.449	4.138	4.442	4.2444	4.561
3.7552	4.3576	3.9797	3.3142	4.242	4.4442	4.1361	4.4385	4.22706	4.56
3.744	4.351	3.9182	3.22222	4.2403	4.4423	4.1225	4.4379	4.2081	4.559
3.736	4.339	3.7964	3.13012	4.1232	4.4422	4.1141	4.4376	4.2061	4.558
3.7344	4.325	3.7014	3.09202	3.9402	4.4417	4.1124	4.4343	4.20096	4.556
3.6805	4.3103	3.6982	2.91982	3.9001	4.4414	4.0987	4.4306	4.17406	4.554
3.6738	4.3001	3.6978	2.90422	3.8652	4.4321	4.0486	4.4289	4.1692	4.554
3.6669	4.2946	3.6843	2.8695	3.7896	4.4285	3.9494	4.4277	4.1691	4.553
3.6297	4.2723	3.6274	2.761	3.751	4.427	3.9219	4.4265	4.1398	4.552
3.6261	4.2697	3.5442	2.54582	3.6771	4.4255	3.8991	4.4264	4.13136	4.552
3.5873	4.257	3.3108	2.53992	3.5463	4.417	3.8777	4.4257	3.98856	4.551
3.5809	4.2566	3.302	2.4805	3.4509	4.4151	3.8371	4.4257	3.9759	4.551
3.4997	4.2402	3.2093	2.4805	3.4192	4.4142	3.7808	4.4252	3.96226	4.551
3.4773	4.2079	3.167	2.41632	3.3609	4.41	3.7793	4.4244	3.9608	4.55
3.4693	4.1773	3.1164	2.38562	3.3388	4.405	3.7386	4.4207	3.9124	4.549
3.4473	4.1622	2.9888	2.36622	3.3117	4.3932	3.7083	4.4152	3.9081	4.548
3.4369	4.086	2.9196	2.2935	3.2292	4.392	3.695	4.4069	3.90026	4.547
3.4168	4.0781	2.9135	2.278	3.2245	4.3916	3.6772	4.4069	3.8974	4.547
3.3357	4.072	2.8917	2.1063	3.2023	4.3906	3.6733	4.4065	3.8901	4.547
3.3174	4.071	2.8892	2.1036	3.0431	4.3895	3.5927	4.4056	3.8841	4.546
3.2846	4.068	2.7323	2.09652	2.9579	4.3844	3.5328	4.4037	3.8662	4.545
3.275	4.0483	2.687	2.0048	2.9529	4.3791	3.5322	4.3975	3.8096	4.545
3.2647	4.0278	2.6786	2.0011	2.9132	4.3769	3.5176	4.394	3.7983	4.545
3.2639	3.973	2.5167	1.984	2.8932	4.3715	3.496	4.3936	3.7862	4.544
3.2614	3.962	2.4417	1.9622	2.5816	4.3676	3.4923	4.3872	3.7824	4.543
3.222	3.9615	2.4392	1.8752	2.5518	4.3592	3.4799	4.3864	3.74956	4.542
3.1598	3.9514	2.4154	1.8135	2.3822	4.3582	3.4591	4.3851	3.7322	4.54
3.1586	3.9479	2.4067	1.7953	2.3267	4.3553	3.441	4.3841	3.7313	4.54
3.1435	3.932	2.3341	1.785	2.3095	4.354	3.4276	4.3793	3.7249	4.539
3.1329	3.9253	2.3179	1.76212	2.2894	4.3534	3.3761	4.3777	3.6509	4.537
3.0683	3.888	2.2893	1.72962	2.2121	4.3485	3.3756	4.3773	3.4881	4.537
3.0622	3.8861	2.2617	1.6602	2.0197	4.3473	3.3561	4.3766	3.471	4.536
2.9267	3.8854	2.1881	1.6028	1.9536	4.3459	3.3316	4.3701	3.46186	4.535
2.8986	3.7947	2.1838	1.5836	1.8096	4.33	3.3199	4.3687	3.4469	4.534
2.8908	3.7729	2.1672	1.4729	1.7816	4.3273	3.3157	4.3671	3.4426	4.534
2.8825	3.7724	2.0032	1.46582	1.7595	4.3251	3.2902	4.3641	3.383	4.534
2.8345	3.7699	1.9898	1.4217	1.6446	4.3117	3.2733	4.3591	3.3743	4.534
2.8028	3.769	1.9602	1.33362	1.6256	4.3115	3.264	4.3588	3.3529	4.533
2.7894	3.731	1.958	1.3088	1.6118	4.3097	3.2265	4.355	3.2802	4.533
2.7347	3.728	1.9192	1.27702	1.599	4.3052	3.1951	4.3526	3.2797	4.533
2.7127	3.7012	1.9148	1.23212	1.578	4.2941	3.1547	4.3522	3.24696	4.533
2.6951	3.6948	1.7955	1.21702	1.5006	4.2924	3.0856	4.3522	3.2423	4.533
2.6589	3.6625	1.6645	1.2088	1.4315	4.2902	3.0819	4.3513	3.23226	4.532
2.6372	3.647	1.6588	1.20332	1.4143	4.2765	3.0543	4.3489	3.2265	4.531
2.6317	3.628	1.5878	1.16442	1.3444	4.2739	3.0368	4.3444	3.2196	4.531
2.629	3.571	1.5538	1.1404	1.3192	4.2666	3.0024	4.3435	3.1541	4.531
2.6034	3.5597	1.4559	1.1154	1.2948	4.2578	2.9966	4.3434	3.1456	4.53
2.5871	3.538	1.4422	1.10862	1.2236	4.2562	2.9913	4.3434	3.13586	4.53
2.581	3.4626	1.41	1.1079	1.1848	4.252	2.9817	4.3433	3.11936	4.529
2.5513	3.45	1.3883	1.0851	1.1222	4.2437	2.9564	4.3432	3.0327	4.529
2.5418	3.4468	1.3689	1.0819	1.116	4.2274	2.9502	4.3422	3.01986	4.529
2.4682	3.443	1.3048	1.05622	1.1103	4.2178	2.9427	4.339	2.9748	4.527
2.4562	3.32	1.3004	1.0329	1.0913	4.2091	2.9123	4.3331	2.9421	4.527
2.4111	3.26	1.2981	0.9423	1.0898	4.1991	2.9082	4.3317	2.8722	4.527
2.3967	3.252	1.1656	0.9243	1.078	4.1952	2.8991	4.3309	2.8052	4.527
2.3138	3.2281	1.1573	0.9233	1.074	4.1901	2.8752	4.3291	2.7597	4.525
2.3099	3.1887	1.1346	0.867318	1.0594	4.1774	2.7969	4.3269	2.7447	4.525
2.3017	3.1874	1.1253	0.8662	1.0578	4.1763	2.7604	4.3258	2.7294	4.524
2.2281	3.139	1.0373	0.833218	1.0288	4.1674	2.7497	4.3241	2.7262	4.524
2.1793	3.0513	0.9934	0.8182	1.0223	4.1633	2.7472	4.322	2.6918	4.524
2.1766	3.0385	0.9815	0.7984	0.9027	4.1536	2.7332	4.3179	2.68126	4.524
2.159	2.9676	0.976	0.7372	0.9027	4.1226	2.733	4.314	2.68066	4.523
2.0861	2.9435	0.969	0.625618	0.8925	4.0879	2.6112	4.3135	2.6359	4.523
1.8962	2.937	0.9626	0.6018	0.8842	4.0772	2.6005	4.3127	2.5762	4.522
1.8913	2.914	0.9542	0.5895	0.8615	4.067	2.5712	4.3122	2.4978	4.522
1.8823	2.9113	0.8787	0.579918	0.8312	4.0578	2.571	4.3053	2.3548	4.522
1.8054	2.8896	0.868	0.567	0.829	4.0514	2.5665	4.3009	2.2963	4.521
1.7572	2.8791	0.8463	0.5626	0.8153	4.0256	2.5467	4.2981	1.97786	4.521
1.7481	2.8065	0.7952	0.5384	0.7944	4.0227	2.5317	4.2967	1.9594	4.521
1.7072	2.765	0.6256	0.517618	0.7907	3.9925	2.5265	4.2951	1.8657	4.52
1.7061	2.7568	0.6026	0.508	0.7866	3.9786	2.5135	4.2927	1.8296	4.52
1.686	2.7402	0.5916	0.492318	0.7685	3.9715	2.491	4.2911	1.8031	4.52
1.681	2.7168	0.5218	0.4901	0.7617	3.9458	2.4869	4.2871	1.7742	4.52
1.6798	2.704	0.4729	0.469218	0.7282	3.9445	2.4381	4.2786	1.7739	4.52
1.6676	2.6993	0.4349	0.450018	0.7001	3.9111	2.4097	4.2776	1.6643	4.519
1.6044	2.666	0.4075	0.444118	0.6976	3.9057	2.3767	4.274	1.62706	4.519
1.6	2.6322	0.3778	0.427818	0.659	3.9041	2.3479	4.2699	1.6133	4.519
1.5896	2.5873	0.3671	0.409	0.6458	3.8928	2.3415	4.2684	1.5848	4.519
1.5839	2.5778	0.367	0.403918	0.6133	3.8771	2.3302	4.2661	1.5328	4.518
1.5773	2.474	0.3622	0.4002	0.6116	3.8755	2.3204	4.2628	1.51536	4.517
1.5703	2.4174	0.359	0.3914	0.5963	3.8534	2.2928	4.2573	1.4789	4.517
1.5479	2.3991	0.3574	0.389018	0.5554	3.85	2.259	4.2456	1.4777	4.517
1.5454	2.3946	0.3526	0.3861	0.5446	3.842	2.2299	4.2432	1.4249	4.515
1.5365	2.39	0.3474	0.385018	0.5134	3.842	2.2274	4.2404	1.4222	4.515
1.5025	2.3658	0.3459	0.3763	0.5051	3.831	2.1924	4.238	1.4129	4.515
1.4167	2.331	0.3458	0.374518	0.5049	3.8019	2.1914	4.2348	1.4027	4.515
1.4117	2.2968	0.3433	0.3673	0.5034	3.799	2.1815	4.2294	1.3646	4.514
1.3739	2.2376	0.3328	0.3668	0.4826	3.7791	2.1408	4.2282	1.3345	4.513
1.3692	2.176	0.3317	0.366118	0.4774	3.7787	2.1167	4.2197	1.3238	4.512
1.3679	2.1528	0.3285	0.3644	0.4727	3.7768	2.1129	4.2177	1.3147	4.512
1.3538	2.1111	0.3242	0.361118	0.461	3.7547	2.0587	4.2161	1.3092	4.511
1.3514	2.081	0.3226	0.3572	0.4576	3.7493	2.0059	4.2161	1.3084	4.511
1.3034	2.0671	0.3202	0.347918	0.456	3.7377	1.9949	4.2145	1.27506	4.51
1.2953	2.0644	0.3055	0.3371	0.4521	3.6927	1.9597	4.214	1.27416	4.51
1.2243	2.054	0.3008	0.335618	0.4516	3.6861	1.9551	4.2012	1.24556	4.51
1.222	2.053	0.2995	0.3348	0.4488	3.6676	1.932	4.1954	1.2434	4.509
1.1712	2.034	0.2936	0.331	0.4457	3.6501	1.9211	4.1919	1.2292	4.509
1.1664	2.0185	0.2928	0.3309	0.4445	3.6328	1.8514	4.1897	1.2233	4.507
1.1598	2.0092	0.2917	0.326	0.4444	3.6162	1.8326	4.1861	1.20726	4.506
1.1357	2.0025	0.2848	0.324418	0.4394	3.6053	1.8322	4.1828	1.20196	4.506
1.1338	1.9838	0.2696	0.322718	0.4389	3.5956	1.8192	4.1812	1.19116	4.505
1.132	1.947	0.2681	0.3209	0.4369	3.5919	1.8192	4.1807	1.1708	4.505
1.1084	1.943	0.267	0.317918	0.4257	3.5371	1.8082	4.1804	1.1628	4.505
1.1027	1.9116	0.2651	0.3175	0.4254	3.5316	1.806	4.1676	1.1611	4.504
1.0954	1.8806	0.2633	0.3174	0.4254	3.5169	1.7524	4.1645	1.1439	4.504
1.0906	1.877	0.2622	0.316918	0.4186	3.5053	1.7364	4.1614	1.1411	4.504
1.0846	1.8462	0.2582	0.313018	0.4092	3.479	1.72	4.1598	1.129	4.502
1.0819	1.8251	0.2535	0.3127	0.4089	3.4701	1.7087	4.1558	1.1216	4.502
1.0605	1.82	0.2526	0.3119	0.4065	3.421	1.6862	4.1408	1.1193	4.5
1.0124	1.7853	0.2475	0.3107	0.4022	3.379	1.6144	4.1306	1.11736	4.5
1.007	1.781	0.2433	0.3079	0.3996	3.3744	1.6128	4.1277	1.1149	4.499
1.0026	1.7724	0.2401	0.3071	0.3968	3.351	1.6055	4.124	1.1033	4.499
1.001	1.7561	0.2385	0.3064	0.3957	3.3456	1.5518	4.1203	1.06236	4.499
0.9923	1.7439	0.2371	0.305718	0.3946	3.3378	1.5511	4.1167	1.04	4.499
0.991	1.7418	0.2358	0.3042	0.3937	3.3151	1.4782	4.1071	1.0346	4.498
0.9821	1.739	0.2356	0.3036	0.3921	3.3139	1.4661	4.0932	1.0334	4.498
0.9803	1.7362	0.2352	0.302318	0.3903	3.3002	1.4324	4.0833	1.01526	4.497
0.9766	1.697	0.2227	0.298018	0.3896	3.2974	1.4252	4.0772	1.00676	4.496
0.9635	1.68	0.2153	0.2938	0.3876	3.2572	1.3895	4.0749	1.0052	4.495
0.9633	1.6561	0.209	0.2935	0.3855	3.2377	1.3501	4.0704	0.989462	4.494
0.9557	1.6554	0.2079	0.292	0.3851	3.2358	1.342	4.0603	0.9576	4.494
0.9205	1.654	0.2068	0.2871	0.3844	3.2065	1.3191	4.047	0.9564	4.494
0.9102	1.6519	0.2063	0.2857	0.3831	3.2012	1.2786	4.0404	0.9364	4.493
0.903	1.6435	0.2061	0.2834	0.3816	3.1853	1.276	4.0276	0.926762	4.492
0.8985	1.6407	0.2016	0.2782	0.3806	3.1439	1.2593	4.024	0.9141	4.492
0.883	1.614	0.2004	0.277518	0.3763	3.1209	1.2574	4.0153	0.9076	4.492
0.8756	1.6092	0.1993	0.276318	0.3733	3.1016	1.2548	4.0151	0.889562	4.491
0.852	1.6001	0.1976	0.2757	0.3726	3.0956	1.2522	4.0072	0.879362	4.491
0.8432	1.579	0.1961	0.2747	0.372	3.0928	1.247	4.0039	0.8789	4.491
0.8429	1.542	0.1851	0.2725	0.3677	3.0924	1.2435	3.9915	0.8744	4.489
0.8365	1.518	0.1746	0.271718	0.3651	3.0881	1.2428	3.9725	0.854562	4.488
0.8344	1.4742	0.1717	0.2716	0.3648	3.0861	1.2399	3.9687	0.8403	4.488
0.81	1.454	0.1716	0.2708	0.3646	3.0541	1.2396	3.9646	0.833162	4.487
0.8049	1.4452	0.1703	0.265518	0.3644	3.0445	1.2388	3.9376	0.7588	4.487
0.7862	1.4226	0.1703	0.2614	0.3636	3.0157	1.2296	3.9252	0.7547	4.486
0.7854	1.4225	0.1438	0.258	0.3623	3.0156	1.2061	3.9094	0.7531	4.485
0.7806	1.391	0.1018	0.2549	0.3602	2.9256	1.173	3.9059	0.7503	4.485
0.7754	1.3874		0.2527	0.3589	2.9197	1.1632	3.9018	0.740562	4.485
0.7703	1.355		0.251	0.3585	2.8746	1.1617	3.9015	0.735362	4.484
0.7498	1.348		0.2495	0.3579	2.799	1.1532	3.9	0.7157	4.484
0.7236	1.344		0.2495	0.357	2.7928	1.1515	3.8961	0.7089	4.483
0.7222	1.341		0.247218	0.3567	2.7919	1.1486	3.8925	0.6994	4.483
0.6959	1.329		0.2467	0.356	2.7689	1.1157	3.8689	0.6878	4.482
0.6872	1.327		0.2458	0.3497	2.7673	1.0892	3.8676	0.6655	4.48
0.6731	1.3149		0.2451	0.3495	2.7665	1.0786	3.8506	0.6457	4.48
0.6724	1.305		0.245	0.3488	2.7511	1.077	3.8405	0.6455	4.48
0.6696	1.301		0.241418	0.3452	2.7383	1.0629	3.8363	0.6425	4.479
0.6645	1.2794		0.2409	0.3451	2.7345	1.0525	3.8356	0.6269	4.478
0.6441	1.2733		0.2374	0.3441	2.7228	1.0525	3.8336	0.604862	4.478
0.6282	1.256		0.2371	0.344	2.7152	1.0504	3.8323	0.6033	4.478
0.6263	1.247		0.2363	0.3402	2.6907	1.025	3.825	0.593562	4.477
0.6005	1.239		0.2347	0.3392	2.6812	1.0177	3.8247	0.592762	4.477
0.536	1.2223		0.2343	0.3389	2.6811	1.0149	3.8159	0.5923	4.477
0.525	1.208		0.2323	0.3376	2.6139	1.0106	3.8147	0.5853	4.477
0.519	1.1827		0.232	0.3376	2.604	0.9873	3.8133	0.579	4.476
0.4944	1.18		0.2316	0.3349	2.5993	0.9793	3.8078	0.5766	4.476
0.4849	1.179		0.2301	0.3324	2.5925	0.9715	3.7875	0.5364	4.476
0.478	1.156		0.2263	0.331	2.583	0.9638	3.7872	0.5344	4.476
0.4718	1.155		0.2241	0.3308	2.5743	0.9583	3.7834	0.5035	4.476
0.4634	1.149		0.2241	0.3281	2.5239	0.9462	3.7814	0.4984	4.475
0.4629	1.1471		0.2223	0.3265	2.5154	0.9369	3.777	0.4917	4.475
0.4448	1.138		0.2207	0.3234	2.4996	0.9354	3.7672	0.49	4.475
0.4279	1.1292		0.2201	0.3231	2.4668	0.9297	3.7355	0.486462	4.474
0.4151	1.128		0.2184	0.3228	2.4602	0.9284	3.7306	0.484862	4.474
0.4108	1.1114		0.2168	0.3225	2.454	0.9273	3.7243	0.4806	4.474
0.4039	1.1065		0.2165	0.3215	2.4194	0.9215	3.7175	0.4776	4.472
0.3972	1.0827		0.2164	0.3196	2.4084	0.9138	3.7174	0.4754	4.472
0.3923	1.0729		0.2155	0.3188	2.4016	0.908	3.7052	0.4622	4.472
0.3914	1.0721		0.2151	0.3165	2.3991	0.9069	3.6976	0.440762	4.472
0.3901	1.0701		0.215	0.316	2.3821	0.9002	3.6954	0.4362	4.472
0.3883	1.0689		0.2149	0.3153	2.3616	0.8935	3.6945	0.433	4.472
0.3867	1.0581		0.2147	0.3114	2.3511	0.8806	3.6828	0.4294	4.471
0.3816	1.0557		0.2136	0.3109	2.3487	0.8634	3.6777	0.425162	4.471
0.3812	1.054		0.2133	0.3077	2.3303	0.8499	3.6656	0.421362	4.471
0.3686	1.043		0.2127	0.3074	2.319	0.8495	3.6556	0.420962	4.471
0.3681	1.038		0.2126	0.3071	2.3104	0.8484	3.6506	0.4176	4.47
0.3555	1.0356		0.2123	0.3044	2.3036	0.8348	3.6455	0.415762	4.469
0.3339	1.0355		0.2122	0.3037	2.281	0.8279	3.6381	0.4104	4.469
0.3289	1.034		0.2119	0.3024	2.2796	0.813	3.6214	0.407862	4.468
0.327	1.021		0.2111	0.3021	2.2661	0.801	3.6168	0.4034	4.468
0.3263	1.021		0.2097	0.3007	2.2433	0.7984	3.6076	0.398	4.468
0.3137	1.0185		0.2086	0.2998	2.2398	0.7935	3.6063	0.3936	4.467
0.3112	1.0154		0.2081	0.2998	2.224	0.7907	3.5898	0.3916	4.466
0.3064	1.013		0.2081	0.2986	2.2195	0.7905	3.5883	0.3844	4.466
0.3045	1.0127		0.2079	0.2976	2.1927	0.788	3.5669	0.381162	4.465
0.3041	1.0046		0.2077	0.2964	2.1873	0.782	3.5649	0.3793	4.465
0.3019	1.004		0.2072	0.2945	2.1746	0.7755	3.5536	0.3761	4.464
0.3011	1		0.2072	0.2939	2.1706	0.7755	3.5512	0.3743	4.462
0.3008	0.997		0.2062	0.2938	2.1625	0.7735	3.5459	0.3721	4.46
0.2988	0.984		0.2059	0.2934	2.1273	0.7689	3.5417	0.371	4.46
0.294	0.9804		0.2057	0.2932	2.1106	0.7643	3.5055	0.3671	4.459
0.2933	0.9744		0.2056	0.2917	2.0889	0.7635	3.4953	0.365262	4.458
0.2928	0.963		0.203118	0.2913	2.0781	0.7614	3.4861	0.364862	4.457
0.2908	0.9592		0.2029	0.2911	2.0768	0.7598	3.4842	0.3591	4.457
0.2887	0.9487		0.2022	0.2867	2.0689	0.7454	3.483	0.3522	4.456
0.2873	0.9414		0.2012	0.2846	2.0625	0.7396	3.4785	0.3505	4.454
0.2866	0.9306		0.2007	0.2834	2.0606	0.7394	3.4758	0.348262	4.454
0.2859	0.928		0.1998	0.2832	2.0573	0.7326	3.4292	0.347462	4.453
0.2858	0.9263		0.1992	0.2813	2.0384	0.7268	3.4164	0.345262	4.453
0.2855	0.9254		0.1986	0.2787	2.0227	0.7231	3.4046	0.345	4.452
0.2829	0.9242		0.1983	0.2786	2.0078	0.7108	3.3894	0.3447	4.452
0.2819	0.9093		0.198	0.2773	1.9647	0.7025	3.3821	0.3432	4.451
0.2817	0.9065		0.1978	0.2769	1.9447	0.7001	3.3772	0.3406	4.451
0.2783	0.8907		0.197	0.2752	1.9409	0.6898	3.3395	0.3343	4.451
0.2778	0.875		0.1956	0.2745	1.9346	0.6849	3.3207	0.332062	4.449
0.2755	0.875		0.1947	0.2743	1.902	0.6816	3.2887	0.329762	4.448
0.2741	0.8598		0.1939	0.273	1.9014	0.6734	3.285	0.328862	4.448
0.2713	0.8591		0.1937	0.2724	1.8678	0.6728	3.2779	0.3276	4.447
0.2686	0.8524		0.1936	0.271	1.8535	0.6712	3.2353	0.3255	4.445
0.2676	0.8358		0.1932	0.2707	1.8367	0.6696	3.2316	0.3253	4.443
0.2663	0.815		0.193	0.2705	1.8339	0.669	3.207	0.324762	4.442
0.2661	0.7957		0.1904	0.2691	1.8332	0.6649	3.1763	0.3205	4.441
0.2654	0.7922		0.1903	0.2662	1.8328	0.6569	3.1403	0.320362	4.441
0.2635	0.7771		0.189	0.2662	1.8025	0.6435	3.0577	0.320362	4.44
0.2622	0.7732		0.1881	0.2658	1.787	0.6403	3.0496	0.3182	4.439
0.2616	0.7655		0.1881	0.2644	1.7859	0.6285	3.0449	0.314462	4.438
0.2602	0.7616		0.1879	0.2638	1.7729	0.625	2.9749	0.309262	4.438
0.2596	0.754		0.1877	0.2627	1.7713	0.6189	2.8612	0.3089	4.438
0.259	0.745		0.187	0.2576	1.748	0.6131	2.8393	0.3077	4.433
0.2573	0.738		0.1855	0.2547	1.7473	0.607	2.7164	0.3061	4.433
0.2563	0.735		0.1851	0.2537	1.7298	0.573	2.6515	0.3038	4.433
0.2557	0.715		0.1848	0.2536	1.7065	0.5729	2.6377	0.303262	4.431
0.2548	0.712		0.1839	0.2534	1.6831	0.5725	2.6246	0.2988	4.431
0.2547	0.7038		0.1835	0.2528	1.6822	0.5559	2.6139	0.297462	4.429
0.2544	0.6994		0.1819	0.2477	1.6479	0.5552	2.5269	0.297062	4.428
0.2524	0.6722		0.1805	0.2476	1.6273	0.5459	2.5221	0.295962	4.427
0.2509	0.6611		0.18	0.2459	1.6262	0.5391	2.4887	0.293662	4.426
0.2509	0.6559		0.1797	0.2442	1.6033	0.5353	2.4635	0.293162	4.426
0.2506	0.63		0.1797	0.2407	1.5893	0.527	2.4403	0.2921	4.424
0.2505	0.607		0.1787	0.2399	1.5777	0.5233	2.4157	0.2854	4.423
0.2494	0.595		0.1786	0.2397	1.5695	0.5104	2.3634	0.2838	4.423
0.2493	0.586		0.1783	0.2371	1.5534	0.5013	2.192	0.2832	4.423
0.248	0.565		0.178	0.2367	1.5248	0.4991	2.1184	0.2817	4.422
0.2473	0.5617		0.1779	0.2344	1.5081	0.4987	2.1067	0.28	4.42
0.2455	0.5546		0.1775	0.2336	1.4985	0.4932	2.0974	0.279362	4.419
0.245	0.5475		0.1764	0.2318	1.4818	0.4906	1.9475	0.2791	4.417
0.2448	0.5457		0.1762	0.2301	1.4816	0.4883	1.9389	0.2789	4.411
0.2447	0.546		0.1752	0.23	1.4724	0.4826	1.9315	0.2786	4.41
0.2435	0.545		0.1752	0.228	1.4654	0.4728	1.8929	0.2778	4.408
0.2427	0.5358		0.175	0.2269	1.4595	0.4612	1.8682	0.2762	4.403
0.2424	0.531		0.1747	0.2266	1.4569	0.4554	1.8254	0.2756	4.402
0.241	0.531		0.1745	0.2235	1.4292	0.4552	1.7856	0.2709	4.402
0.2405	0.5118		0.1741	0.2219	1.4038	0.4522	1.7576	0.2706	4.401
0.2378	0.5075		0.1734	0.2218	1.3983	0.4497	1.7281	0.2695	4.398
0.2377	0.494		0.1726	0.2193	1.3903	0.4427	1.7132	0.2689	4.395
0.2374	0.494		0.1724	0.2181	1.3877	0.4418	1.7028	0.268262	4.393
0.236	0.473		0.1721	0.2171	1.3795	0.4114	1.6563	0.2682	4.389
0.2359	0.4728		0.1708	0.2157	1.37	0.3993	1.5343	0.2678	4.383
0.2353	0.469		0.1706	0.2139	1.3676	0.3968	1.4949	0.267	4.381
0.2352	0.4581		0.1689	0.2092	1.3674	0.3943	1.4661	0.264	4.38
0.2349	0.4581		0.1687	0.2022	1.3377	0.3936	1.4614	0.2639	4.38
0.2342	0.4571		0.1676	0.1982	1.3358	0.3924	1.4539	0.262862	4.38
0.2341	0.451		0.1674	0.197	1.3258	0.3879	1.4424	0.2616	4.378
0.2315	0.4491		0.1657	0.1965	1.3231	0.3805	1.4264	0.258	4.377
0.2309	0.448		0.1651	0.1958	1.3216	0.3738	1.4092	0.2564	4.377
0.2304	0.424		0.165	0.195	1.2962	0.3727	1.4004	0.2549	4.376
0.2303	0.4061		0.1646	0.1945	1.2927	0.3719	1.3932	0.2545	4.375
0.2295	0.4026		0.1642	0.1924	1.2773	0.3706	1.3753	0.2545	4.37
0.2287	0.3955		0.1624	0.1921	1.2759	0.3699	1.3659	0.2512	4.368
0.2283	0.388		0.1621	0.186	1.2701	0.3683	1.3632	0.249862	4.351
0.2279	0.3858		0.1616	0.1841	1.2612	0.3656	1.3436	0.248562	4.351
0.227	0.3842		0.1615	0.1834	1.23	0.3618	1.3297	0.2468	4.347
0.2269	0.379		0.161	0.1805	1.2273	0.3585	1.3158	0.246462	4.347
0.2256	0.374		0.1602	0.178	1.2057	0.3556	1.2697	0.2462	4.346
0.2252	0.374		0.1599	0.177	1.2019	0.3552	1.2111	0.2451	4.341
0.2249	0.372		0.1598	0.1765	1.19	0.3534	1.1907	0.2444	4.34
0.2243	0.368		0.1592	0.176	1.1814	0.3517	1.189	0.244162	4.336
0.224	0.367		0.1577	0.1746	1.1811	0.3507	1.1538	0.2427	4.331
0.2235	0.358		0.1568	0.1738	1.17	0.3507	1.153	0.2415	4.328
0.2232	0.358		0.1567	0.1718	1.1629	0.3473	1.153	0.24	4.324
0.223	0.357		0.1563	0.1698	1.1612	0.3437	1.1462	0.2396	4.319
0.2217	0.3567		0.1557	0.1676	1.1456	0.341	1.1201	0.2393	4.317
0.2209	0.3561		0.1554	0.1651	1.1385	0.3401	1.0988	0.2369	4.316
0.2205	0.355		0.1553	0.1647	1.1339	0.3385	1.0971	0.235462	4.315
0.2182	0.351		0.1546	0.1644	1.1262	0.3384	1.0913	0.2346	4.313
0.2179	0.346		0.1543	0.164	1.1139	0.3381	1.0787	0.233962	4.304
0.2179	0.3448		0.1526	0.1632	1.1097	0.3378	1.0775	0.231862	4.298
0.2176	0.342		0.1519	0.1627	1.1069	0.3346	1.0762	0.2305	4.282
0.2158	0.342		0.1513	0.1611	1.0953	0.333	1.0689	0.230462	4.282
0.2154	0.3326		0.1504	0.1608	1.085	0.3327	1.0686	0.23	4.281
0.2152	0.3309		0.15	0.1603	1.0835	0.3286	1.043	0.2293	4.265
0.2152	0.325		0.1495	0.1529	1.0792	0.3286	1.0331	0.2282	4.254
0.2145	0.324		0.1491	0.1528	1.0675	0.3282	1.0251	0.2278	4.254
0.2144	0.3216		0.148	0.0982	1.0631	0.3268	1.0251	0.2276	4.241
0.2131	0.321		0.1477		1.0377	0.3267	1.0236	0.227	4.235
0.2125	0.316		0.1472		1.0345	0.324	1.023	0.225	4.234
0.2125	0.316		0.1453		1.0303	0.3226	1.0155	0.223662	4.233
0.2123	0.316		0.145		1.0147	0.3223	1.0111	0.2224	4.231
0.212	0.3154		0.1447		0.9882	0.321	1.0031	0.2215	4.226
0.2119	0.3102		0.1444		0.9864	0.3208	0.9988	0.2215	4.225
0.2119	0.3099		0.1443		0.9789	0.3204	0.9978	0.2207	4.222
0.211	0.3085		0.1439		0.9636	0.3202	0.9777	0.2201	4.218
0.2109	0.308		0.1434		0.9609	0.32	0.9651	0.219	4.206
0.2107	0.307		0.1415		0.9603	0.3176	0.9502	0.218662	4.206
0.2106	0.305		0.1407		0.957	0.3175	0.9412	0.2178	4.204
0.2106	0.3045		0.1406		0.9412	0.3175	0.9402	0.2161	4.2
0.2105	0.3038		0.1404		0.9396	0.3173	0.9255	0.214	4.193
0.2086	0.302		0.1403		0.9363	0.3169	0.9098	0.2128	4.187
0.2081	0.2994		0.1402		0.9359	0.3158	0.9035	0.2124	4.173
0.208	0.2987		0.1393		0.9351	0.3113	0.8945	0.2124	4.17
0.2067	0.296		0.1388		0.9236	0.3108	0.8927	0.2122	4.164
0.2065	0.2958		0.1386		0.904	0.3093	0.8903	0.2113	4.159
0.2063	0.295		0.1384		0.8988	0.309	0.8876	0.211	4.155
0.2061	0.293		0.1382		0.8937	0.3081	0.887	0.2099	4.154
0.2054	0.293		0.1371		0.8859	0.3052	0.887	0.2072	4.146
0.2049	0.292		0.1361		0.8787	0.3024	0.8836	0.206462	4.144
0.2042	0.289		0.1354		0.8572	0.3024	0.8759	0.2054	4.129
0.2038	0.289		0.1343		0.8561	0.3016	0.8684	0.2029	4.117
0.2033	0.2886		0.1326		0.8532	0.2987	0.866	0.2029	4.117
0.2033	0.289		0.1319		0.8529	0.2987	0.8641	0.202	4.109
0.203	0.284		0.1315		0.847	0.2977	0.8633	0.2009	4.105
0.2018	0.282		0.1312		0.8402	0.295	0.8558	0.2	4.099
0.2017	0.2817		0.1311		0.8388	0.2942	0.8555	0.1989	4.072
0.2004	0.275		0.1308		0.837	0.2931	0.8321	0.1982	4.072
0.1996	0.27		0.1279		0.8267	0.293	0.8265	0.197362	4.02
0.199	0.2687		0.1271		0.8061	0.2915	0.8258	0.1961	4.018
0.1987	0.268		0.1266		0.8023	0.2913	0.8131	0.1949	4.011
0.1972	0.267		0.1255		0.8008	0.2874	0.8002	0.1945	4.006
0.1971	0.262		0.1239		0.7966	0.287	0.7753	0.1945	4.005
0.1964	0.26		0.1239		0.7903	0.287	0.7753	0.1944	3.996
0.1963	0.259		0.1224		0.7571	0.2866	0.7751	0.1934	3.981
0.196	0.2569		0.1215		0.7484	0.2862	0.7691	0.1934	3.957
0.196	0.255		0.1212		0.7459	0.282	0.7641	0.1932	3.955
0.1959	0.2546		0.1209		0.7332	0.2819	0.7608	0.1924	3.945
0.1952	0.251		0.1203		0.7243	0.2808	0.7557	0.1916	3.927
0.1951	0.25		0.1202		0.6998	0.2797	0.7228	0.1909	3.918
0.1951	0.25		0.1198		0.6935	0.2783	0.7135	0.190662	3.914
0.1945	0.2491		0.1195		0.6905	0.2776	0.7057	0.1906	3.913
0.1943	0.248		0.1182		0.6871	0.2764	0.6929	0.1899	3.896
0.1931	0.248		0.118		0.6559	0.2762	0.6874	0.1898	3.896
0.1919	0.247		0.118		0.6463	0.276	0.6802	0.1896	3.878
0.1914	0.2463		0.1178		0.6388	0.2759	0.6765	0.1884	3.866
0.1906	0.246		0.1176		0.6283	0.2757	0.6492	0.1881	3.864
0.19	0.246		0.116		0.6202	0.2744	0.6229	0.1877	3.859
0.1896	0.246		0.1156		0.6113	0.2742	0.6007	0.1871	3.843
0.1889	0.2451		0.1137		0.6022	0.2738	0.5926	0.187	3.843
0.1889	0.2434		0.1135		0.6016	0.2708	0.5915	0.1867	3.841
0.1889	0.2422		0.112		0.5969	0.2707	0.5874	0.1866	3.836
0.1886	0.242		0.1116		0.5899	0.2682	0.5772	0.1865	3.834
0.1884	0.239		0.1112		0.5847	0.2681	0.5611	0.1865	3.822
0.1875	0.2388		0.1108		0.5694	0.2666	0.5538	0.1857	3.818
0.1874	0.2372		0.1091		0.549	0.266	0.5524	0.1848	3.808
0.1869	0.236		0.1083		0.5456	0.2659	0.5388	0.1844	3.807
0.1865	0.2357		0.1071		0.5355	0.2655	0.5242	0.1838	3.798
0.1864	0.235		0.1061		0.5351	0.2653	0.5215	0.1827	3.793
0.1863	0.2343		0.1056		0.5298	0.2652	0.5164	0.1812	3.781
0.1863	0.2309		0.1054		0.5178	0.2625	0.5156	0.1812	3.769
0.1863	0.23		0.1052		0.5093	0.2623	0.5101	0.1799	3.767
0.1862	0.229		0.1023		0.5035	0.2623	0.5045	0.1779	3.753
0.1861	0.228		0.0987		0.4943	0.2622	0.5041	0.1777	3.729
0.1858	0.2269				0.4928	0.2617	0.4939	0.1766	3.728
0.1858	0.227				0.4915	0.2597	0.4922	0.1743	3.726
0.1857	0.227				0.4907	0.2586	0.4906	0.1737	3.709
0.1855	0.225				0.4905	0.2585	0.4879	0.1729	3.705
0.1854	0.225				0.4799	0.2582	0.4631	0.1718	3.695
0.1853	0.2245				0.4733	0.2554	0.4615	0.1701	3.69
0.1849	0.2235				0.4706	0.2534	0.4591	0.1699	3.689
0.1847	0.222				0.4681	0.2533	0.458	0.1695	3.657
0.1847	0.2219				0.4648	0.2515	0.4486	0.1695	3.656
0.1847	0.2218				0.4606	0.2459	0.4359	0.1693	3.652
0.1843	0.22				0.4515	0.2451	0.4303	0.1689	3.637
0.1836	0.2177				0.4436	0.2441	0.4194	0.1684	3.611
0.1835	0.2174				0.4371	0.2437	0.4185	0.168	3.592
0.1833	0.216				0.4272	0.2418	0.4168	0.1666	3.558
0.1833	0.216				0.423	0.2411	0.4111	0.1644	3.554
0.183	0.2149				0.421	0.2401	0.4075	0.1632	3.516
0.1827	0.2145				0.4196	0.2387	0.3809	0.1622	3.5
0.1822	0.2142				0.4194	0.2385	0.3773	0.1571	3.497
0.1815	0.2142				0.4173	0.2378	0.3635	0.1564	3.488
0.1814	0.212				0.4154	0.2376	0.3592	0.1536	3.448
0.1813	0.2117				0.4094	0.2371	0.3469	0.1503	3.419
0.181	0.211				0.4072	0.2369	0.3447	0.1457	3.416
0.1808	0.2106				0.3988	0.2359	0.3436		3.412
0.1787	0.21				0.398	0.2359	0.3428		3.398
0.1781	0.2097				0.3975	0.2354	0.341		3.379
0.1768	0.209				0.3968	0.2337	0.34		3.372
0.1759	0.2081				0.3728	0.2332	0.3391		3.365
0.1758	0.2072				0.3706	0.2331	0.3379		3.357
0.1758	0.207				0.37	0.2329	0.335		3.354
0.1757	0.206				0.3675	0.2323	0.3327		3.337
0.1751	0.2053				0.3668	0.2316	0.3314		3.329
0.175	0.204				0.3646	0.2308	0.3288		3.325
0.1748	0.2041				0.362	0.2305	0.3247		3.322
0.1746	0.2039				0.3612	0.2298	0.3244		3.32
0.1744	0.2037				0.3597	0.2287	0.322		3.317
0.1742	0.2036				0.3565	0.2285	0.3216		3.306
0.1738	0.203				0.3546	0.2279	0.3215		3.291
0.1736	0.2029				0.3535	0.2278	0.32		3.26
0.1735	0.203				0.3509	0.2276	0.3165		3.253
0.1731	0.2021				0.3502	0.2269	0.3159		3.212
0.1728	0.202				0.3499	0.2258	0.3117		3.21
0.1727	0.202				0.3478	0.2241	0.3083		3.208
0.1725	0.201				0.3474	0.2238	0.3042		3.195
0.1717	0.201				0.3471	0.2234	0.3033		3.17
0.1716	0.201				0.3446	0.223	0.3016		3.168
0.1711	0.2				0.3445	0.2223	0.3013		3.166
0.1707	0.1995				0.3429	0.2216	0.2986		3.152
0.1706	0.1994				0.3422	0.2183	0.298		3.138
0.1699	0.199				0.3384	0.2181	0.2975		3.132
0.1699	0.1987				0.3308	0.2178	0.2974		3.119
0.1697	0.1985				0.3302	0.2178	0.2969		3.113
0.1696	0.198				0.3296	0.2176	0.2965		3.095
0.1691	0.198				0.3286	0.2162	0.2954		3.092
0.1683	0.1972				0.3284	0.215	0.2946		3.075
0.1683	0.196				0.3255	0.2149	0.2946		3.071
0.1678	0.195				0.323	0.2148	0.2925		3.064
0.1675	0.195				0.3217	0.2146	0.2876		3.056
0.1668	0.1937				0.3216	0.2138	0.2864		3.056
0.1667	0.1937				0.3184	0.2122	0.2835		3.029
0.1667	0.193				0.3178	0.2121	0.2828		3.028
0.1667	0.193				0.3177	0.2117	0.2814		3.027
0.1666	0.193				0.3177	0.2104	0.2809		3.026
0.1666	0.1923				0.3162	0.2102	0.2797		3.014
0.1663	0.1921				0.3138	0.2102	0.279		2.99
0.1658	0.192				0.3136	0.209	0.2788		2.987
0.1658	0.1911				0.3136	0.2072	0.2783		2.986
0.1657	0.1902				0.3133	0.2071	0.2773		2.982
0.1656	0.189				0.3127	0.2055	0.2767		2.974
0.1655	0.189				0.3116	0.2045	0.2764		2.95
0.1653	0.1873				0.3112	0.2045	0.2745		2.912
0.1652	0.187				0.3101	0.2044	0.2741		2.906
0.1651	0.187				0.31	0.204	0.2736		2.887
0.1642	0.187				0.3098	0.2037	0.2728		2.872
0.1635	0.186				0.3084	0.2036	0.2718		2.866
0.1632	0.1864				0.3083	0.2036	0.2695		2.845
0.163	0.1859				0.3072	0.2032	0.2682		2.791
0.1627	0.1858				0.3057	0.2026	0.2672		2.774
0.1616	0.1847				0.3024	0.2025	0.2663		2.765
0.1595	0.184				0.3017	0.2016	0.2655		2.741
0.1593	0.184				0.3002	0.2014	0.2648		2.716
0.1593	0.1834				0.2997	0.2008	0.2596		2.711
0.1591	0.1827				0.2997	0.2007	0.2592		2.705
0.159	0.181				0.2987	0.2004	0.2591		2.7
0.1586	0.1806				0.2979	0.1987	0.2579		2.695
0.157	0.1805				0.2967	0.1986	0.2578		2.682
0.1568	0.1797				0.2961	0.1985	0.2568		2.682
0.1564	0.18				0.2958	0.1984	0.2557		2.671
0.1558	0.18				0.2957	0.1984	0.2546		2.637
0.1548	0.179				0.2956	0.1982	0.2539		2.632
0.1544	0.179				0.2944	0.1971	0.2512		2.624
0.1534	0.1779				0.2939	0.1962	0.2511		2.612
0.1533	0.178				0.2924	0.195	0.2505		2.565
0.1528	0.178				0.2919	0.194	0.2496		2.519
0.1516	0.1775				0.291	0.1937	0.2476		2.509
0.1497	0.177				0.2908	0.1931	0.246		2.5
0.1488	0.1767				0.2902	0.193	0.2457		2.493
0.1474	0.176				0.2902	0.1917	0.2453		2.489
0.1473	0.176				0.2896	0.1915	0.2451		2.475
0.1473	0.1763				0.2883	0.1914	0.2449		2.468
0.1471	0.1737				0.2881	0.1913	0.2432		2.438
0.1468	0.174				0.2846	0.1903	0.2419		2.413
0.1446	0.1736				0.2838	0.19	0.2416		2.407
0.1441	0.1726				0.2805	0.188	0.2408		2.373
0.144	0.172				0.2805	0.1873	0.2399		2.357
0.1437	0.172				0.28	0.1871	0.2388		2.351
0.1413	0.171				0.279	0.1871	0.2385		2.327
0.141	0.1699				0.279	0.1871	0.2381		2.313
0.1391	0.17				0.2763	0.187	0.2379		2.296
0.1378	0.1695				0.2733	0.1868	0.2358		2.261
0.1362	0.1691				0.2722	0.1857	0.2315		2.241
	0.1691				0.2672	0.1855	0.2311		2.235
	0.1679				0.2664	0.1852	0.2311		2.173
	0.1679				0.2654	0.1843	0.2301		2.169
	0.167				0.2641	0.1839	0.2301		2.161
	0.167				0.2624	0.1836	0.2275		2.153
	0.166				0.2603	0.183	0.2256		2.15
	0.164				0.2594	0.1829	0.2234		2.142
	0.1627				0.2592	0.1817	0.2233		2.139
	0.16				0.2574	0.1777	0.2223		2.134
	0.159				0.2572	0.1775	0.2214		2.133
	0.147				0.2563	0.1768	0.22		2.131
	0.141				0.2549	0.1764	0.2192		2.13
	0.138				0.2537	0.1764	0.219		2.127
					0.2533	0.1759	0.2177		2.083
					0.251	0.1741	0.2168		2.072
					0.2503	0.1736	0.2162		2.017
					0.2499	0.1715	0.2157		2.016
					0.2496	0.1697	0.2154		2.012
					0.2496	0.1689	0.2147		2.006
					0.2494	0.1655	0.2142		1.976
					0.2491	0.1632	0.2141		1.96
					0.2486	0.1249	0.214		1.948
					0.2471		0.2133		1.928
					0.2468		0.2126		1.92
					0.2462		0.2124		1.912
					0.2448		0.2118		1.884
					0.244		0.2112		1.863
					0.2439		0.211		1.833
					0.2431		0.211		1.829
					0.2423		0.2102		1.821
					0.2417		0.2076		1.819
					0.2397		0.2068		1.818
					0.2394		0.2063		1.817
					0.238		0.206		1.787
					0.2358		0.206		1.774
					0.2355		0.2052		1.754
					0.2352		0.2047		1.753
					0.2351		0.2043		1.745
					0.235		0.202		1.74
					0.235		0.2018		1.723
					0.2336		0.2017		1.722
					0.2311		0.2016		1.712
					0.2271		0.2007		1.711
					0.227		0.1987		1.708
					0.2268		0.1987		1.698
					0.2257		0.1986		1.687
					0.224		0.1985		1.671
					0.2218		0.1979		1.639
					0.2216		0.1976		1.629
					0.2209		0.1974		1.618
					0.2204		0.1972		1.595
					0.2196		0.1972		1.593
					0.2196		0.1972		1.583
					0.2196		0.1957		1.576
					0.2189		0.1956		1.564
					0.218		0.1952		1.555
					0.2177		0.1946		1.533
					0.2174		0.1945		1.509
					0.2173		0.1943		1.507
					0.217		0.1943		1.503
					0.2169		0.1935		1.503
					0.2167		0.1923		1.493
					0.215		0.1921		1.484
					0.2132		0.1913		1.477
					0.2131		0.1909		1.471
					0.2125		0.1909		1.469
					0.2123		0.1907		1.459
					0.2119		0.1898		1.452
					0.2107		0.1883		1.452
					0.2107		0.1883		1.41
					0.2096		0.1876		1.404
					0.2091		0.1876		1.386
					0.2083		0.1875		1.353
					0.2079		0.1874		1.352
					0.2077		0.1867		1.332
					0.2045		0.1866		1.325
					0.2043		0.1857		1.309
					0.204		0.1855		1.296
					0.2038		0.1847		1.237
					0.2026		0.1843		1.228
					0.2024		0.1833		1.228
					0.2006		0.1833		1.22
					0.1993		0.1819		1.21
					0.1991		0.1819		1.203
					0.1988		0.1817		1.184
					0.1988		0.1806		1.18
					0.1977		0.18		1.171
					0.1971		0.1795		1.171
					0.1956		0.1795		1.159
					0.1953		0.1794		1.158
					0.1944		0.1786		1.157
					0.1929		0.1785		1.156
					0.1928		0.1775		1.152
					0.1916		0.1772		1.133
					0.1913		0.1771		1.116
					0.1909		0.1762		1.108
					0.1868		0.1758		1.107
					0.1854		0.1758		1.101
					0.1836		0.1739		1.097
					0.1836		0.1732		1.089
					0.1807		0.1732		1.083
					0.18		0.172		1.075
					0.1777		0.1717		1.064
					0.1765		0.1714		1.049
					0.1761		0.1713		1.041
					0.1754		0.1703		1.039
					0.1748		0.1703		1.034
					0.1741		0.1697		1.033
					0.174		0.168		1.022
					0.1727		0.1679		1.012
					0.1721		0.1679		1.008
					0.1701		0.1677		0.98
					0.168		0.1655		0.968
					0.1676		0.1653		0.96
					0.1666		0.165		0.956
					0.1653		0.1649		0.947
					0.1635		0.1642		0.943
					0.1627		0.164		0.936
					0.1624		0.1628		0.922
					0.1614		0.1627		0.914
					0.1598		0.1626		0.909
					0.1494		0.1624		0.902
					0.1489		0.1621		0.902
					0.1465		0.1616		0.902
					0.1401		0.1597		0.895
					0.1399		0.1589		0.891
					0.1386		0.1569		0.846
					0.137		0.1564		0.832
					0.1295		0.1536		0.831
					0.1234		0.1529		0.823
					0.1221		0.15		0.802
					0.1214		0.1346		0.798
									0.789
									0.785
									0.78
									0.762
									0.761
									0.747
									0.745
									0.745
									0.737
									0.735
									0.732
									0.724
									0.711
									0.708
									0.699
									0.694
									0.689
									0.677
									0.675
									0.674
									0.673
									0.672
									0.657
									0.654
									0.65
									0.642
									0.641
									0.629
									0.619
									0.617
									0.614
									0.605
									0.599
									0.587
									0.58
									0.578
									0.567
									0.566
									0.565
									0.556
									0.555
									0.554
									0.54
									0.539
									0.538
									0.537
									0.533
									0.531
									0.524
									0.524
									0.523
									0.522
									0.521
									0.518
									0.518
									0.515
									0.514
									0.514
									0.513
									0.51
									0.499
									0.497
									0.497
									0.496
									0.493
									0.493
									0.49
									0.489
									0.488
									0.487
									0.486
									0.485
									0.485
									0.483
									0.482
									0.48
									0.48
									0.474
									0.472
									0.471
									0.471
									0.47
									0.465
									0.463
									0.463
									0.462
									0.461
									0.459
									0.456
									0.455
									0.453
									0.453
									0.451
									0.451
									0.449
									0.447
									0.441
									0.44
									0.439
									0.438
									0.437
									0.434
									0.433
									0.432
									0.432
									0.43
									0.429
									0.427
									0.425
									0.423
									0.421
									0.419
									0.419
									0.419
									0.418
									0.417
									0.414
									0.414
									0.414
									0.414
									0.412
									0.41
									0.41
									0.41
									0.409
									0.406
									0.406
									0.402
									0.402
									0.4
									0.399
									0.395
									0.394
									0.392
									0.391
									0.389
									0.382
									0.382
									0.381
									0.38
									0.378
									0.377
									0.376
									0.375
									0.375
									0.371
									0.371
									0.37
									0.37
									0.368
									0.367
									0.365
									0.364
									0.364
									0.362
									0.361
									0.359
									0.358
									0.357
									0.356
									0.356
									0.354
									0.353
									0.353
									0.351
									0.35
									0.348
									0.348
									0.348
									0.346
									0.346
									0.346
									0.344
									0.343
									0.342
									0.339
									0.337
									0.336
									0.335
									0.333
									0.332
									0.332
									0.332
									0.332
									0.331
									0.33
									0.329
									0.329
									0.329
									0.328
									0.328
									0.328
									0.327
									0.326
									0.326
									0.325
									0.325
									0.325
									0.324
									0.324
									0.323
									0.322
									0.321
									0.321
									0.32
									0.32
									0.318
									0.316
									0.316
									0.316
									0.315
									0.315
									0.314
									0.314
									0.314
									0.313
									0.313
									0.312
									0.312
									0.312
									0.312
									0.312
									0.311
									0.31
									0.31
									0.31
									0.309
									0.309
									0.308
									0.307
									0.307
									0.307
									0.306
									0.306
									0.304
									0.304
									0.303
									0.302
									0.302
									0.302
									0.301
									0.301
									0.299
									0.299
									0.298
									0.297
									0.296
									0.296
									0.296
									0.295
									0.295
									0.295
									0.294
									0.293
									0.293
									0.293
									0.291
									0.29
									0.289
									0.289
									0.288
									0.286
									0.285
									0.285
									0.285
									0.284
									0.284
									0.284
									0.284
									0.283
									0.281
									0.28
									0.28
									0.28
									0.279
									0.278
									0.278
									0.278
									0.278
									0.278
									0.277
									0.277
									0.277
									0.276
									0.276
									0.275
									0.273
									0.271
									0.271
									0.269
									0.268
									0.268
									0.266
									0.266
									0.265
									0.264
									0.264
									0.263
									0.262
									0.261
									0.26
									0.26
									0.259
									0.259
									0.258
									0.258
									0.258
									0.258
									0.257
									0.257
									0.256
									0.256
									0.255
									0.255
									0.254
									0.254
									0.254
									0.254
									0.253
									0.253
									0.253
									0.252
									0.252
									0.251
									0.251
									0.251
									0.251
									0.25
									0.248
									0.247
									0.246
									0.246
									0.245
									0.245
									0.243
									0.243
									0.243
									0.243
									0.243
									0.243
									0.242
									0.241
									0.24
									0.239
									0.239
									0.239
									0.238
									0.237
									0.237
									0.236
									0.235
									0.235
									0.234
									0.234
									0.234
									0.234
									0.233
									0.233
									0.233
									0.232
									0.232
									0.232
									0.231
									0.23
									0.229
									0.227
									0.227
									0.226
									0.225
									0.225
									0.224
									0.224
									0.223
									0.223
									0.222
									0.222
									0.22
									0.219
									0.218
									0.218
									0.217
									0.216
									0.215
									0.215
									0.215
									0.215
									0.214
									0.213
									0.213
									0.213
									0.211
									0.211
									0.21
									0.21
									0.207
									0.207
									0.206
									0.205
									0.204
									0.203
									0.203
									0.203
									0.202
									0.2
									0.2
									0.2
									0.2
									0.199
									0.196
									0.192
									0.192
									0.192
									0.192
									0.19
									0.19
									0.19
									0.19
									0.19
									0.19
									0.189
									0.188
									0.187
									0.187
									0.186
									0.186
									0.185
									0.185
									0.184
									0.182
									0.181
									0.18
									0.18
									0.18
									0.179
									0.179
									0.176
									0.176
									0.175
									0.175
									0.174
									0.174
									0.172
									0.172
									0.172
									0.171
									0.17
									0.168
									0.168
									0.167
									0.167
									0.166
									0.165
									0.163
									0.161
									0.159
									0.159
									0.157
									0.156
									0.155
									0.152
									0.152
									0.151
									0.151
									0.148
									0.146
									0.146
									0.145
									0.145
									0.144
									0.141
									0.14
									0.122
									0.115
									0.104

## Sheet: Figure 1 - Panel B
CPE-neutralization assay
Subject ID	% Not-Neutralizing mAbs	% Neutralizing mAbs
VAC-001	93.7	6.3
VAC-002	91.5	8.5
VAC-007	84	16
VAC-008	90.7	9.3
VAC-010	97.7	2.3
VAC-003	81.8	18.2
VAC-004	90.3	9.7
VAC-005	74.7	25.3
VAC-006	91.2	8.8
VAC-009	91.8	8.2
Seronegative	92.5	7.5
Seropositive	85.2	14.8

## Sheet: Figure 1 - Panel C
CPE-Neutralization Fold-change (% of neutralizing mAbs are reported in the tables)
Seronegative							Seropositive
Virus	VAC-001	VAC-002	VAC-007	VAC-008	VAC-010		Virus	VAC-003	VAC-004	VAC-005	VAC-006	VAC-009
Wuhan	100	100	100	100	100		Wuhan	100	100	100	100	100
B.1.1.7 (alpha)	61.5	70.4	87.5	60	60		B.1.1.7 (alpha)	74.4	77.4	86.8	63.2	80
B.1.351 (beta)	15.4	22.2	18.8	50	0		B.1.351 (beta)	32.1	35.5	51.3	26.3	25
B.1.1.248 (gamma)	46.2	41	37.5	60	40		B.1.1.248 (gamma)	51.3	58.1	75	42.1	51.7
Heat-maps (% of neutralizing mAbs are reported in the tables)
Virus	Seronegative (n=71)						Virus	Seropositive (n=340)
B.1.1.7 (alpha)	70.4						B.1.1.7 (alpha)	80.6
B.1.351 (beta)	22.5						B.1.351 (beta)	39.4
B.1.1.248 (gamma)	43.6						B.1.1.248 (gamma)	62
