# Supplementary material for: Hybrid immunity improves B cells and antibodies against SARS-CoV-2 variants
Source: Nature. 2021 Oct 20;600(7889):530–5. doi: 10.1038/s41586-021-04117-7 (PMC8674140; doi:10.1038/s41586-021-04117-7)
Supplement: Supplementary file 4 — Source Data Fig. 2 [file 41586_2021_4117_MOESM4_ESM.xlsx]

## Sheet: Figure 2 - Panel A
CPE-neutralization assay against Wuhan (IC100 values are reported in the table below)
IC100 of 100000 indicates not-neutralizing antibodies
Seronegative	Seropositive
1215.35	1946.88
19.6	1290.51
8395.18	3701.74
8369.88	559.63
1430.01	904.32
1674.61	585.36
3591.87	32.8
6520.57	5984.07
3727.41	4108.24
2340.9	2114.3
23171.8	959.53
5425.82	8504.22
6316.21	2330.16
1993.38	2973.58
7446.86	1496.6
5738.04	2592.6
1220.4	1201.42
2634.94	1867.49
2331.79	1684.7
346.03	637.56
566.75	2153.36
3368.72	390.78
1684.49	937.14
661.98	12.46
1650.26	446.27
351.67	119.08
218.98	253.52
226.89	1583.34
99.74	14326.6
279.41	619.14
3044.4	4944.67
24.37	2285.09
9.65	24.01
6555.12	466.03
62.84	739.99
9.36	4294.04
109.32	1635.61
477.63	3168.6
516.4	20.09
25.12	619.49
250.83	1178.61
595.87	38.02
500.02	545.96
73.3	3328.37
1617.88	3331.26
45.17	127.77
2142.4	1772.2
278.93	5044.51
100.4	27.01
224.83	7972.09
458.91	2460.43
234.49	278.11
	191.19
	333.03
	7653.07
	465.01
	2269.49
	7672.37
	266.05
	2236.11
	1089.04
	3420.95
	3155.17
	3710.96
	25.98
	3824.13
	279.76
	183.27
	25.34
	50.95
	360.8
	23.73
	182.89
	3177.74
	553.73
	20.78
	344.46
	39.21
	50.18
	1052.81
	486.23
	98.15
	121.55
	648.13
	127.05
	589.55
	59.54
	124.67
	61.1
	304.16
	17.19
	13.79
	9.86
	121.61
	39.52
	6.83
	37.17
	18.09
	213.16
	545.57
	41.1
	32.74
	142.67
	115.84
	271.25
	236.87
	12.74
	26.26
	10.38
	317.98
	172.18
	14.11
	14.31
	45.11
	170.2
	258.8
	106.6
	1455.8
	341.25
	22.33
	82.8
	1676.98
	71.22
	82.62
	9.62
	24.59
	76.15
	91.33
	2.08
	139.79
	25.58
	287.32
	383.25
	548.72
	11.47
	190.4
	675.22
	19.47
	172.64
	22.12
	255.78
	92.07
	2100.49
	23.67
	988.23
	17.26
	137.81
	305.61
	80.6
	3817.56
	45.26
	50.89
	5106.87
	47.29
	178.56
	400.55
	9.92
	2179.03
	811.62
	252.18
	18.36
	306.15
	62.96
	7.05
	28.26
	633.7
	167.98
	62.55
	124.85
	2066.07
	940.28
	300.76
	68.54
	231.54
	139.37
	23.15
	187.54
	749
	209.59
	66.68
	8171.85
	179
	166.16
	14.73
	134.51
	6.17
	85.16
	7.79
	143.34
	17.54
	220.46
	1297.37
	162.98
	19.52
	132.29
	113.55
	56.77
	10.09
	496.28
	1756.26
	81.48
	187.06
	6.9
	258.24
	462.45
	1258.62
	986.57
	388.02
	9.08
	695.3
	19.15
	95.83
	287.79
	36.9
	2714.46
	215.11
	54.78
	1625.06
	131.62
	1335.01
	1855.14
	694.62
	998.84
	66.71

## Sheet: Figure 2 - Panel B
CPE-neutralization assay against Aplha (IC100 values are reported in the table below)
IC100 of 100000 indicates not-neutralizing antibodies
Seronegative	Seropositive
1215.35	7787.51
48.9	1825.06
100000	100000
2959.2	395.72
11440.1	904.32
100000	292.68
3591.87	40.99
100000	2992.03
100000	100000
100000	2990.07
23171.8	479.76
1918.32	3006.7
100000	582.54
996.69	1051.32
100000	1058.25
4057.41	20740.8
100000	849.53
5269.87	3734.99
100000	2382.52
244.68	318.78
566.75	1076.68
1191.02	390.78
595.56	234.28
1323.96	15.58
2333.82	631.12
2813.33	119.08
100000	179.26
1815.14	1583.34
797.96	100000
279.41	619.14
100000	4944.67
24.37	1615.8
17.06	42.44
100000	329.53
55.55	523.26
11.7	2147.02
437.27	1635.61
675.46	2240.54
5842.35	47.07
62.81	438.05
100000	1666.8
100000	67.21
100000	772.1
64.79	1664.19
100000	3331.26
79.85	127.77
2142.4	1772.2
278.93	3567.01
125.5	54.02
899.33	11274.2
100000	2460.43
663.23	278.11
	382.38
	333.03
	100000
	930.03
	3209.55
	3836.19
	266.05
	3162.34
	1089.04
	100000
	100000
	2624.04
	45.93
	100000
	279.76
	183.27
	31.68
	168.86
	360.8
	78.64
	182.89
	3177.74
	783.09
	25.98
	688.92
	98.02
	177.41
	1052.81
	486.23
	98.15
	121.55
	7332.71
	127.05
	589.55
	74.43
	1994.69
	86.41
	2433.3
	42.96
	17.24
	49.3
	243.21
	98.79
	34.17
	52.56
	45.23
	213.16
	100000
	58.13
	57.89
	142.67
	100000
	383.61
	669.96
	22.52
	46.43
	36.69
	899.39
	172.18
	24.94
	17.88
	211.43
	120.35
	100000
	133.25
	2058.82
	482.61
	19.74
	413.99
	1676.98
	284.9
	146.06
	48.09
	30.73
	100000
	91.33
	4.15
	100000
	90.42
	100000
	100000
	776.01
	28.67
	134.64
	1350.43
	24.33
	244.15
	27.65
	180.86
	92.07
	4200.98
	118.36
	988.23
	30.52
	137.81
	432.19
	113.98
	100000
	181.04
	100000
	100000
	100000
	178.56
	400.55
	24.81
	3081.62
	100000
	1426.56
	45.9
	4898.41
	125.92
	24.93
	19.98
	633.7
	335.95
	125.11
	249.7
	2066.07
	940.28
	300.76
	68.54
	100000
	100000
	57.88
	132.61
	100000
	296.4
	66.68
	8171.85
	100000
	234.98
	13.02
	100000
	7.72
	170.32
	19.47
	143.34
	43.85
	100000
	100000
	230.49
	8.63
	132.29
	642.33
	100000
	35.66
	100000
	100000
	325.91
	264.54
	24.38
	730.41
	100000
	1258.62
	1395.22
	388.02
	22.69
	695.3
	95.74
	135.52
	407
	65.23
	100000
	215.11
	128.39
	9192.75
	186.14
	100000
	1855.14
	1964.69
	100000
	94.35

## Sheet: Figure 2 - Panel C
CPE-neutralization assay against Beta (IC100 values are reported in the table below)
IC100 of 100000 indicates not-neutralizing antibodies
Seronegative	Seropositive
100000	100000
34.6	7300.24
100000	100000
100000	100000
100000	904.32
100000	100000
100000	108.7
100000	5984.07
100000	100000
100000	2114.3
100000	100000
100000	17008.4
100000	100000
100000	100000
100000	529.13
100000	100000
100000	600.71
100000	100000
100000	100000
11073	100000
283.38	100000
100000	781.56
100000	100000
661.98	100000
100000	3570.16
100000	119.08
100000	100000
100000	100000
100000	100000
790.28	619.14
100000	100000
34.46	100000
100000	7201.68
100000	100000
100000	2093.02
100000	4294.04
100000	1635.61
100000	100000
100000	35.5
1884.33	309.74
100000	3333.61
100000	100000
100000	272.98
518.3	6656.74
100000	4711.11
638.8	100000
100000	100000
278.93	100000
355	95.5
100000	100000
100000	2460.43
100000	2224.88
	100000
	100000
	100000
	930.03
	100000
	100000
	376.25
	12649.4
	4356.14
	100000
	100000
	7421.91
	100000
	100000
	100000
	129.59
	15.8
	100000
	1443.22
	100000
	100000
	100000
	100000
	100000
	344.46
	100000
	250.9
	1488.9
	2750.54
	98.15
	121.55
	100000
	100000
	2358.19
	100000
	100000
	100000
	100000
	15.2
	34.5
	139.4
	100000
	185.24
	100000
	105.13
	100000
	150.73
	100000
	41.1
	108.53
	100000
	100000
	2170.03
	21438.7
	22.5
	46.4
	36.7
	100000
	344.36
	8.8
	35.8
	100000
	100000
	100000
	94.2
	2058.82
	100000
	39.5
	414
	100000
	100000
	292.1
	34
	100000
	100000
	100000
	5.2
	100000
	90.4
	100000
	100000
	3104.02
	81.1
	100000
	1909.8
	12.2
	100000
	100000
	100000
	100000
	100000
	83.7
	100000
	100000
	137.81
	1222.43
	227.96
	100000
	100000
	100000
	100000
	100000
	252.52
	100000
	100000
	4358.07
	100000
	100000
	100000
	100000
	100000
	8.8
	28.26
	633.7
	100000
	100000
	100000
	100000
	100000
	100000
	96.93
	100000
	100000
	100000
	100000
	100000
	100000
	1508.78
	8171.85
	100000
	166.16
	100000
	100000
	100000
	100000
	13.8
	100000
	100000
	100000
	100000
	100000
	97.6
	100000
	100000
	100000
	100000
	100000
	100000
	100000
	100000
	100000
	100000
	100000
	100000
	100000
	100000
	100000
	100000
	100000
	100000
	287.79
	100000
	100000
	100000
	100000
	100000
	526.49
	100000
	100000
	3929.39
	100000
	66.71

## Sheet: Figure 2 - Panel D
CPE-neutralization assay against Gamma (IC100 values are reported in the table below)
IC100 of 100000 indicates not-neutralizing antibodies
Seronegative	Seropositive
100000	100000
97.9	5162.05
100000	100000
100000	100000
100000	904.32
100000	100000
100000	108.7
100000	11968.1
100000	100000
100000	2114.3
100000	100000
100000	100000
100000	100000
100000	100000
100000	1496.6
100000	100000
6903.62	849.53
100000	100000
100000	100000
11073	100000
400.75	100000
2382.05	781.56
100000	100000
936.18	100000
100000	1785.08
100000	168.41
100000	100000
100000	100000
100000	100000
790.28	1238.28
100000	100000
68.93	100000
100000	7201.68
100000	100000
100000	2959.98
100000	3036.35
100000	1635.61
100000	6337.19
100000	35.51
1884.33	438.05
100000	3333.61
100000	100000
100000	545.96
183.25	13313.5
100000	4711.11
159.69	100000
100000	100000
394.47	100000
177.49	95.49
100000	100000
100000	2460.43
100000	3146.45
	100000
	2664.21
	100000
	465.01
	100000
	100000
	376.25
	12649.4
	6160.52
	100000
	100000
	100000
	100000
	100000
	100000
	183.27
	22.4
	100000
	2886.44
	100000
	100000
	100000
	100000
	100000
	974.28
	100000
	125.45
	1488.9
	1944.93
	138.8
	121.55
	100000
	100000
	3334.98
	100000
	100000
	100000
	100000
	21.48
	34.47
	278.88
	100000
	98.79
	100000
	148.67
	100000
	301.46
	100000
	58.13
	57.89
	100000
	100000
	2170.03
	21438.7
	45.03
	65.66
	25.94
	100000
	243.5
	8.82
	25.29
	100000
	100000
	100000
	66.62
	2058.82
	100000
	39.47
	292.73
	100000
	100000
	146.06
	34.01
	100000
	100000
	100000
	7.34
	100000
	63.94
	100000
	100000
	4389.75
	162.2
	100000
	1350.43
	34.41
	100000
	100000
	100000
	100000
	100000
	118.36
	100000
	100000
	137.81
	1728.77
	322.39
	100000
	100000
	100000
	100000
	100000
	178.56
	100000
	100000
	3081.62
	100000
	100000
	100000
	100000
	100000
	24.93
	28.26
	633.7
	100000
	100000
	100000
	100000
	100000
	100000
	137.08
	100000
	100000
	100000
	100000
	100000
	100000
	2133.73
	8171.85
	100000
	234.98
	100000
	100000
	100000
	100000
	19.47
	100000
	100000
	100000
	100000
	100000
	97.61
	100000
	100000
	100000
	100000
	100000
	100000
	100000
	100000
	100000
	100000
	100000
	100000
	100000
	100000
	100000
	100000
	100000
	100000
	575.59
	100000
	100000
	100000
	100000
	100000
	1052.98
	100000
	100000
	3929.39
	100000
	94.35

## Sheet: Figure 2 - Panel E
CPE-neutralization assay against Delta (IC100 values are reported in the table below)
IC100 of 100000 indicates not-neutralizing antibodies
Seronegative	Seropositive
100000	1376.65
38.44	1290.51
100000	100000
100000	158.29
1348.23	452.16
394.71	100000
2394.58	108.7
100000	4231.37
100000	100000
100000	100000
8192.49	959.53
100000	8504.22
100000	2330.16
456.08	4205.28
5265.73	466.47
11476.1	1833.24
100000	266.98
100000	933.75
582.95	842.35
173.01	20401.8
56.68	538.34
100000	276.32
100000	100000
468.09	14.02
583.46	446.27
124.33	168.41
109.49	2028.14
2567	100000
100000	100000
12644.5	619.14
100000	100000
100000	2285.09
13.36	33.22
100000	466.03
833.21	1046.51
100000	100000
77.3	100000
238.81	219.02
100000	94.15
10659.4	6176.81
100000	9414.05
100000	504.07
100000	100000
69.04	100000
100000	1665.63
62.51	127.77
2142.4	7088.81
557.87	100000
166.4	506.39
100000	100000
100000	100000
100000	6160.52
	100000
	100000
	100000
	465.01
	802.39
	1356.3
	100000
	1581.17
	735.18
	100000
	1016.43
	2624.04
	35.95
	100000
	279.76
	129.59
	23.82
	337.72
	100000
	3559.01
	100000
	100000
	100000
	73.48
	172.23
	2194.87
	125.45
	1052.81
	486.23
	138.8
	171.89
	100000
	24.81
	833.75
	1116.4
	100000
	345.65
	100000
	21.48
	24.99
	522.91
	171.98
	105.59
	20.5
	139.05
	31.66
	301.46
	100000
	58.13
	9823.44
	570.67
	1310.63
	3068.88
	167.49
	25.7
	46.19
	27.42
	224.85
	121.75
	14.17
	23.31
	100000
	145.27
	100000
	100.17
	1029.41
	241.3
	30.25
	300.87
	1185.81
	402.91
	166.72
	31.43
	921.99
	100000
	2922.54
	4.69
	139.79
	678.17
	100000
	100000
	121.71
	152.06
	95.2
	1350.43
	64.52
	3906.44
	27.65
	180.86
	368.3
	100000
	100000
	100000
	30.52
	97.45
	864.39
	148.67
	100000
	181.04
	100000
	100000
	100000
	178.56
	283.23
	86.02
	2179.03
	100000
	100000
	161.19
	153.08
	178.08
	16.43
	56.52
	633.7
	100000
	88.46
	353.13
	100000
	332.44
	100000
	96.93
	100000
	100000
	40.51
	160.07
	100000
	100000
	133.36
	8171.85
	100000
	234.98
	13.88
	100000
	6.94
	60.22
	15.12
	100000
	30.7
	100000
	100000
	651.92
	100000
	66.15
	100000
	56.77
	66.87
	5614.82
	100000
	651.82
	132.27
	15.64
	100000
	100000
	629.31
	986.57
	100000
	42.55
	3146.55
	57.44
	95.83
	203.5
	51.06
	100000
	608.44
	100000
	100000
	186.14
	100000
	100000
	347.31
	100000
	66.71

## Sheet: Figure 2 - Panel F
SARS-CoV-2 Variant	Seronegative (GM-IC100 ng/mL)	Seropositive (GM-IC100 ng/mL)
Wuhan virus	654.5	227.5
B.1.1.7 (alpha)	598.8	275.8
B.1.351 (beta)	440.4	374.1
B.1.1.248 (gamma)	603.4	419.1
B.1.617.2 (delta)	512.3	266.8
