# Supplementary material for: Hybrid immunity improves B cells and antibodies against SARS-CoV-2 variants
Source: Nature. 2021 Oct 20;600(7889):530–5. doi: 10.1038/s41586-021-04117-7 (PMC8674140; doi:10.1038/s41586-021-04117-7)
Supplement: Supplementary file 5 — Source Data Fig. 3 [file 41586_2021_4117_MOESM5_ESM.xlsx]

## Sheet: Figure 3 - Panel A
Heavy chain V-J gene rearrangement (%)_Pulled
IGHV;IGHJ Rearrangement	Seronegative (n=58)	Seropositive (n=278)
IGHV1-18;IGHJ4-1	1.7	0
IGHV1-18;IGHJ6-1	0	0.4
IGHV1-2;IGHJ4-1	0	1.1
IGHV1-2;IGHJ5-1	0	0.4
IGHV1-2;IGHJ6-1	3.4	4
IGHV1-24;IGHJ4-1	1.7	0.7
IGHV1-24;IGHJ5-1	0	1.4
IGHV1-24;IGHJ6-1	1.7	2.2
IGHV1-3;IGHJ4-1	0	1.1
IGHV1-46;IGHJ3-1	0	0.7
IGHV1-46;IGHJ4-1	0	2.9
IGHV1-46;IGHJ5-1	0	0.7
IGHV1-46;IGHJ6-1	3.4	1.4
IGHV1-58;IGHJ3-1	1.7	3.6
IGHV1-69;IGHJ2-1	0	0.4
IGHV1-69;IGHJ3-1	3.4	2.9
IGHV1-69;IGHJ4-1	5.2	7.2
IGHV1-69;IGHJ5-1	0	2.2
IGHV1-69;IGHJ6-1	0	3.2
IGHV2-26;IGHJ3-1	0	0.4
IGHV2-26;IGHJ6-1	0	1.1
IGHV2-5;IGHJ3-1	0	0.4
IGHV2-5;IGHJ4-1	0	3.6
IGHV2-5;IGHJ5-1	0	0.7
IGHV2-70;IGHJ3-1	1.7	0
IGHV2-70;IGHJ4-1	1.7	0.4
IGHV2-70;IGHJ6-1	0	0.4
IGHV2-70D;IGHJ4-1	0	0.7
IGHV3-11;IGHJ4-1	0	0.4
IGHV3-11;IGHJ5-1	0	0.4
IGHV3-11;IGHJ6-1	0	0.4
IGHV3-15;IGHJ3-1	0	1.1
IGHV3-15;IGHJ4-1	0	0.4
IGHV3-21;IGHJ3-1	0	0.4
IGHV3-21;IGHJ4-1	0	0.4
IGHV3-21;IGHJ6-1	0	1.4
IGHV3-23;IGHJ1-1	0	0.4
IGHV3-23;IGHJ4-1	0	0.7
IGHV3-23;IGHJ6-1	0	1.1
IGHV3-30;IGHJ1-1	0	0.4
IGHV3-30;IGHJ2-1	0	0.4
IGHV3-30;IGHJ3-1	1.7	0.4
IGHV3-30;IGHJ4-1	3.4	0.7
IGHV3-30;IGHJ6-1	8.6	1.8
IGHV3-30.3;IGHJ4-1	0	1.8
IGHV3-33;IGHJ1-1	0	0.4
IGHV3-33;IGHJ3-1	3.4	0.7
IGHV3-33;IGHJ4-1	8.6	0.7
IGHV3-33;IGHJ5-1	0	1.4
IGHV3-33;IGHJ6-1	1.7	2.5
IGHV3-48;IGHJ4-1	0	0.7
IGHV3-48;IGHJ6-1	1.7	0.4
IGHV3-49;IGHJ4-1	3.4	1.4
IGHV3-53;IGHJ2-1	0	0.4
IGHV3-53;IGHJ3-1	0	2.5
IGHV3-53;IGHJ4-1	5.2	3.2
IGHV3-53;IGHJ6-1	10.3	3.2
IGHV3-64;IGHJ6-1	0	0.4
IGHV3-66;IGHJ3-1	1.7	0.4
IGHV3-66;IGHJ4-1	5.2	2.5
IGHV3-66;IGHJ6-1	3.4	1.1
IGHV3-7;IGHJ2-1	1.7	0
IGHV3-7;IGHJ5-1	0	1.1
IGHV3-7;IGHJ6-1	0	0.7
IGHV3-73;IGHJ2-1	0	0.4
IGHV3-74;IGHJ5-1	1.7	0
IGHV4-30.4;IGHJ4-1	0	0.7
IGHV4-31;IGHJ4-1	0	1.1
IGHV4-31;IGHJ5-1	0	0.7
IGHV4-31;IGHJ6-1	0	0.4
IGHV4-34;IGHJ4-1	1.7	0
IGHV4-39;IGHJ3-1	0	0.4
IGHV4-39;IGHJ4-1	1.7	0.4
IGHV4-39;IGHJ5-1	0	0.4
IGHV4-4;IGHJ4-1	0	0.4
IGHV4-4;IGHJ5-1	0	0.7
IGHV4-59;IGHJ3-1	0	1.1
IGHV4-59;IGHJ4-1	1.7	1.8
IGHV4-59;IGHJ6-1	1.7	0.7
IGHV4-61;IGHJ4-1	0	0.4
IGHV4-61;IGHJ5-1	0	1.1
IGHV4-61;IGHJ6-1	0	0.4
IGHV5-51;IGHJ1-1	0	0.4
IGHV5-51;IGHJ2-1	0	0.4
IGHV5-51;IGHJ3-1	1.7	0.4
IGHV5-51;IGHJ4-1	0	2.9
IGHV5-51;IGHJ5-1	1.7	2.2
IGHV5-51;IGHJ6-1	0	0.4
IGHV5-a;IGHJ3-1	0	0.4
IGHV5-a;IGHJ4-1	0	1.1
IGHV5-a;IGHJ5-1	0	0.7
IGHV6-1;IGHJ4-1	0	0.4
IGHV6-1;IGHJ5-1	1.7	0
Heatmap_Heavy chain V-J gene rearrangement (%)_SERONEGATIVE
Donor ID	IGHV1-18;IGHJ4-1	IGHV1-18;IGHJ6-1	IGHV1-2;IGHJ4-1	IGHV1-2;IGHJ5-1	IGHV1-2;IGHJ6-1	IGHV1-24;IGHJ4-1	IGHV1-24;IGHJ5-1	IGHV1-24;IGHJ6-1	IGHV1-3;IGHJ4-1	IGHV1-46;IGHJ3-1	IGHV1-46;IGHJ4-1	IGHV1-46;IGHJ5-1	IGHV1-46;IGHJ6-1	IGHV1-58;IGHJ3-1	IGHV1-69;IGHJ2-1	IGHV1-69;IGHJ3-1	IGHV1-69;IGHJ4-1	IGHV1-69;IGHJ5-1	IGHV1-69;IGHJ6-1	IGHV2-26;IGHJ3-1	IGHV2-26;IGHJ6-1	IGHV2-5;IGHJ3-1	IGHV2-5;IGHJ4-1	IGHV2-5;IGHJ5-1	IGHV2-70;IGHJ3-1	IGHV2-70;IGHJ4-1	IGHV2-70;IGHJ6-1	IGHV2-70D;IGHJ4-1	IGHV3-11;IGHJ4-1	IGHV3-11;IGHJ5-1	IGHV3-11;IGHJ6-1	IGHV3-15;IGHJ3-1	IGHV3-15;IGHJ4-1	IGHV3-21;IGHJ3-1	IGHV3-21;IGHJ4-1	IGHV3-21;IGHJ6-1	IGHV3-23;IGHJ1-1	IGHV3-23;IGHJ4-1	IGHV3-23;IGHJ6-1	IGHV3-30;IGHJ1-1	IGHV3-30;IGHJ2-1	IGHV3-30;IGHJ3-1	IGHV3-30;IGHJ4-1	IGHV3-30;IGHJ6-1	IGHV3-30.3;IGHJ4-1	IGHV3-33;IGHJ1-1	IGHV3-33;IGHJ3-1	IGHV3-33;IGHJ4-1	IGHV3-33;IGHJ5-1
D001	0	0	0	0	0	0	0	0	0	0	0	0	1.7	1.7	0	0	1.7	0	0	0	0	0	0	0	0	0	0	0	0	0	0	0	0	0	0	0	0	0	0	0	0	0	0	1.7	0	0	0	5.2	0
D002	0	0	0	0	0	1.7	0	1.7	0	0	0	0	0	0	0	1.7	1.7	0	0	0	0	0	0	0	1.7	1.7	0	0	0	0	0	0	0	0	0	0	0	0	0	0	0	0	1.7	0	0	0	1.7	0	0
D007	1.7	0	0	0	3.4	0	0	0	0	0	0	0	1.7	0	0	1.7	0	0	0	0	0	0	0	0	0	0	0	0	0	0	0	0	0	0	0	0	0	0	0	0	0	1.7	0	0	0	0	1.7	1.7	0
D008	0	0	0	0	0	0	0	0	0	0	0	0	0	0	0	0	0	0	0	0	0	0	0	0	0	0	0	0	0	0	0	0	0	0	0	0	0	0	0	0	0	0	0	5.2	0	0	0	0	0
D010	0	0	0	0	0	0	0	0	0	0	0	0	0	0	0	0	1.7	0	0	0	0	0	0	0	0	0	0	0	0	0	0	0	0	0	0	0	0	0	0	0	0	0	1.7	1.7	0	0	0	1.7	0
Heatmap_Heavy chain V-J gene rearrangement (%)_SEROPOSITIVE
Donor ID	IGHV1-18;IGHJ4-1	IGHV1-18;IGHJ6-1	IGHV1-2;IGHJ4-1	IGHV1-2;IGHJ5-1	IGHV1-2;IGHJ6-1	IGHV1-24;IGHJ4-1	IGHV1-24;IGHJ5-1	IGHV1-24;IGHJ6-1	IGHV1-3;IGHJ4-1	IGHV1-46;IGHJ3-1	IGHV1-46;IGHJ4-1	IGHV1-46;IGHJ5-1	IGHV1-46;IGHJ6-1	IGHV1-58;IGHJ3-1	IGHV1-69;IGHJ2-1	IGHV1-69;IGHJ3-1	IGHV1-69;IGHJ4-1	IGHV1-69;IGHJ5-1	IGHV1-69;IGHJ6-1	IGHV2-26;IGHJ3-1	IGHV2-26;IGHJ6-1	IGHV2-5;IGHJ3-1	IGHV2-5;IGHJ4-1	IGHV2-5;IGHJ5-1	IGHV2-70;IGHJ3-1	IGHV2-70;IGHJ4-1	IGHV2-70;IGHJ6-1	IGHV2-70D;IGHJ4-1	IGHV3-11;IGHJ4-1	IGHV3-11;IGHJ5-1	IGHV3-11;IGHJ6-1	IGHV3-15;IGHJ3-1	IGHV3-15;IGHJ4-1	IGHV3-21;IGHJ3-1	IGHV3-21;IGHJ4-1	IGHV3-21;IGHJ6-1	IGHV3-23;IGHJ1-1	IGHV3-23;IGHJ4-1	IGHV3-23;IGHJ6-1	IGHV3-30;IGHJ1-1	IGHV3-30;IGHJ2-1	IGHV3-30;IGHJ3-1	IGHV3-30;IGHJ4-1	IGHV3-30;IGHJ6-1	IGHV3-30.3;IGHJ4-1	IGHV3-33;IGHJ1-1	IGHV3-33;IGHJ3-1	IGHV3-33;IGHJ4-1	IGHV3-33;IGHJ5-1
D003	0	0.4	0	0	0.7	0.4	0.7	0.4	0	0	1.1	0	0	0.4	0	0.4	0.7	0.4	1.4	0.4	0	0.4	0.4	0	0	0.4	0	0.4	0	0	0	0	0.4	0.4	0	0.4	0	0.4	0	0.4	0.4	0	0.7	0.7	0	0	0	0	0
D004	0	0	0.4	0	0	0	0	0.4	0	0	0.4	0.4	0	0	0	2.5	0	0	0	0	0.4	0	0	0	0	0	0	0	0	0.4	0	0	0	0	0	0	0	0	0	0	0	0	0	0	0.4	0	0	0.4	0
D005	0	0	0	0	1.1	0.4	0.7	0.7	1.1	0.7	1.4	0.4	1.4	3.2	0.4	0	6.1	1.4	1.8	0	0.4	0	2.2	0.4	0	0	0	0	0	0	0	1.1	0	0	0.4	0	0.4	0.4	0.4	0	0	0.7	0.7	0.7	0	0.4	0.7	0.4	0.7
D006	0	0	0	0	0.4	0	0	0	0	0	0	0	0	0	0	0	0	0	0	0	0	0	0	0	0	0	0	0	0	0	0	0	0	0	0	0	0	0	0.4	0	0	0	0.4	0	0	0	0	0	0
D009	0	0	0.7	0.4	1.8	0	0	0.7	0	0	0	0	0	0	0	0	0.4	0.4	0	0	0.4	0	1.1	0.4	0	0	0.4	0.4	0.4	0	0.4	0	0	0	0	1.1	0	0	0.4	0	0	0	0	0.4	0	0	0	0	0.7
Heatmap_Log2 Fold-change
Colonna1	IGHV1-18;IGHJ4-1	IGHV1-18;IGHJ6-1	IGHV1-2;IGHJ4-1	IGHV1-2;IGHJ5-1	IGHV1-2;IGHJ6-1	IGHV1-24;IGHJ4-1	IGHV1-24;IGHJ5-1	IGHV1-24;IGHJ6-1	IGHV1-3;IGHJ4-1	IGHV1-46;IGHJ3-1	IGHV1-46;IGHJ4-1	IGHV1-46;IGHJ5-1	IGHV1-46;IGHJ6-1	IGHV1-58;IGHJ3-1	IGHV1-69;IGHJ2-1	IGHV1-69;IGHJ3-1	IGHV1-69;IGHJ4-1	IGHV1-69;IGHJ5-1	IGHV1-69;IGHJ6-1	IGHV2-26;IGHJ3-1	IGHV2-26;IGHJ6-1	IGHV2-5;IGHJ3-1	IGHV2-5;IGHJ4-1	IGHV2-5;IGHJ5-1	IGHV2-70;IGHJ3-1	IGHV2-70;IGHJ4-1	IGHV2-70;IGHJ6-1	IGHV2-70D;IGHJ4-1	IGHV3-11;IGHJ4-1	IGHV3-11;IGHJ5-1	IGHV3-11;IGHJ6-1	IGHV3-15;IGHJ3-1	IGHV3-15;IGHJ4-1	IGHV3-21;IGHJ3-1	IGHV3-21;IGHJ4-1	IGHV3-21;IGHJ6-1	IGHV3-23;IGHJ1-1	IGHV3-23;IGHJ4-1	IGHV3-23;IGHJ6-1	IGHV3-30;IGHJ1-1	IGHV3-30;IGHJ2-1	IGHV3-30;IGHJ3-1	IGHV3-30;IGHJ4-1	IGHV3-30;IGHJ6-1	IGHV3-30.3;IGHJ4-1	IGHV3-33;IGHJ1-1	IGHV3-33;IGHJ3-1	IGHV3-33;IGHJ4-1	IGHV3-33;IGHJ5-1
Log2 FC	-0.5	0.5	0.5	0.5	0.198472	-1.26096	0.5	0.324002	0.5	0.5	0.5	0.5	-1.26096	1.06097	0.5	-0.26096	0.476006	0.5	0.5	0.5	0.5	0.5	0.5	0.5	-0.5	-2.26096	0.5	0.5	0.5	0.5	0.5	0.5	0.5	0.5	0.5	0.5	0.5	0.5	0.5	0.5	0.5	-1.26096	-0.939032	-2.26096	0.5	0.5	-2.26096	-3.58289	0.5
[truncated: 44 more columns]

## Sheet: Figure 3 - Panel B
CPE-neutralization assay (IC100 values are shown in the table)
IC100 of 100000 indicates not-neutralizing antibodies
IGHV1-2;IGHJ6-1 mAbs from Seronegative donors							IGHV1-2;IGHJ6-1 mAbs from Seropositive donors
Wuhan virus	B.1.1.7 (alpha)	B.1.351 (beta)	B.1.1.248 (gamma)	B.1.617.2 (delta)			Wuhan virus	B.1.1.7 (alpha)	B.1.351 (beta)	B.1.1.248 (gamma)	B.1.617.2 (delta)
62.84	55.55	100000	100000	833.21			7972.09	11274.2	100000	100000	100000
9.36	11.7	100000	100000	100000			25.98	45.93	100000	100000	35.95
							17.26	30.52	100000	100000	30.52
							68.54	68.54	96.93	137.08	96.93
							9.08	22.69	100000	100000	42.55
							19.15	95.74	100000	100000	57.44
							95.83	135.52	100000	100000	95.83

## Sheet: Figure 3 - Panel C
CPE-neutralization assay (IC100 values are shown in the table)
IC100 of 100000 indicates not-neutralizing antibodies
IGHV1-69;IGHJ4-1 mAbs from Seronegative donors							IGHV1-69;IGHJ4-1 mAbs from Seropositive donors
Wuhan virus	B.1.1.7 (alpha)	B.1.351 (beta)	B.1.1.248 (gamma)	B.1.617.2 (delta)			Wuhan virus	B.1.1.7 (alpha)	B.1.351 (beta)	B.1.1.248 (gamma)	B.1.617.2 (delta)
2634.94	5269.87	100000	100000	100000			24.01	42.44	7201.68	7201.68	33.22
224.83	899.33	100000	100000	100000			466.03	329.53	100000	100000	466.03
							1089.04	1089.04	4356.14	6160.52	6160.52
							3155.17	100000	100000	100000	100000
							39.21	98.02	100000	100000	735.18
							127.05	127.05	100000	100000	1016.43
							548.72	776.01	3104.02	4389.75	2194.87
							9.92	24.81	100000	100000	24.81
							278.11	278.11	2224.88	3146.45	139.05
							82.8	413.99	413.99	292.73	300.87
							18.36	45.9	100000	100000	121.71
							191.19	382.38	100000	100000	100000
							37.17	52.56	105.13	148.67	148.67
							23.67	118.36	83.69	118.36	86.02
							80.6	113.98	227.96	322.39	161.19
							6.17	7.72	100000	100000	6.94

## Sheet: Figure 3 - Panel D
CPE-neutralization assay (IC100 values are shown in the table)
IC100 of 100000 indicates not-neutralizing antibodies
IGHV2-5;IGHJ4-1 mAbs from Seropositive donors
Wuhan virus	B.1.1.7 (alpha)	B.1.351 (beta)	B.1.1.248 (gamma)	B.1.617.2 (delta)
2114.3	2990.07	2114.3	2114.3	100000
41.1	58.13	41.1	58.13	58.13
26.26	46.43	46.43	65.66	46.19
10.38	36.69	36.69	25.94	27.42
14.11	24.94	8.82	8.82	14.17
166.16	234.98	166.16	234.98	234.98
7.79	19.47	13.76	19.47	15.12

## Sheet: Figure 3 - Panel E
CPE-neutralization assay (IC100 values are shown in the table)
IC100 of 100000 indicates not-neutralizing antibodies
IGHV3-30;IGHJ6-1 mAbs from Seronegative donors							IGHV3-30;IGHJ6-1 mAbs from Seropositive donors
Wuhan virus	B.1.1.7 (alpha)	B.1.351 (beta)	B.1.1.248 (gamma)	B.1.617.2 (delta)			Wuhan virus	B.1.1.7 (alpha)	B.1.351 (beta)	B.1.1.248 (gamma)	B.1.617.2 (delta)
250.83	100000	100000	100000	100000			14326.6	100000	100000	100000	100000
1617.88	100000	100000	100000	100000			3710.96	2624.04	7421.91	100000	2624.04
							13.79	17.24	34.47	34.47	24.99
							143.34	143.34	100000	100000	100000

## Sheet: Figure 3 - Panel F
CPE-neutralization assay (IC100 values are shown in the table)
IC100 of 100000 indicates not-neutralizing antibodies
IGHV3-53;IGHJ6-1 mAbs from Seronegative donors							IGHV3-53;IGHJ6-1 mAbs from Seropositive donors
Wuhan virus	B.1.1.7 (alpha)	B.1.351 (beta)	B.1.1.248 (gamma)	B.1.617.2 (delta)			Wuhan virus	B.1.1.7 (alpha)	B.1.351 (beta)	B.1.1.248 (gamma)	B.1.617.2 (delta)
1430.01	11440.1	100000	100000	1348.23			2269.49	3209.55	100000	100000	802.39
1674.61	100000	100000	100000	394.71			1052.81	1052.81	1488.9	1488.9	1052.81
3591.87	3591.87	100000	100000	2394.58			39.52	98.79	185.24	98.79	105.59
566.75	566.75	283.38	400.75	56.68			236.87	669.96	21438.7	21438.7	167.49
73.3	64.79	518.3	183.25	69.04			255.78	180.86	100000	100000	180.86
45.17	79.85	638.77	159.69	62.51			400.55	400.55	100000	100000	283.23
							62.55	125.11	100000	100000	88.46
							23.15	57.88	100000	100000	40.51
							694.62	1964.69	3929.39	3929.39	347.31

## Sheet: Figure 3 - Panel G
CPE-neutralization assay (IC100 values are shown in the table)
IC100 of 100000 indicates not-neutralizing antibodies
IGHV3-66;IGHJ4-1 mAbs from Seronegative donors							IGHV3-66;IGHJ4-1 mAbs from Seropositive donors
Wuhan virus	B.1.1.7 (alpha)	B.1.351 (beta)	B.1.1.248 (gamma)	B.1.617.2 (delta)			Wuhan virus	B.1.1.7 (alpha)	B.1.351 (beta)	B.1.1.248 (gamma)	B.1.617.2 (delta)
3727.41	100000	100000	100000	100000			390.78	390.78	781.56	781.56	276.32
1993.38	996.69	100000	100000	456.08			446.27	631.12	3570.16	1785.08	446.27
346.03	244.68	11073	11073	173.01			62.96	125.92	100000	100000	178.08
							17.54	43.85	100000	100000	30.7
							132.29	132.29	100000	100000	66.15
							131.62	186.14	526.49	1052.98	186.14
