# Supplementary material for: Hybrid immunity improves B cells and antibodies against SARS-CoV-2 variants
Source: Nature. 2021 Oct 20;600(7889):530–5. doi: 10.1038/s41586-021-04117-7 (PMC8674140; doi:10.1038/s41586-021-04117-7)
Supplement: Supplementary file 6 — Source Data Extended Data Fig. 1 [file 41586_2021_4117_MOESM6_ESM.xlsx]

## Sheet: EDF1
Subject	SARS-CoV-2 serology	IgM-Subset (%)	IgM- S protein+ Subset (%)	IgM+ Subset (%)	IgM+ S protein+ Subset (%)
VAC-001	Seronegative	67.50	0.21	31.70	0.13
VAC-002	Seronegative	64.20	0.25	31.80	0.06
VAC-007	Seronegative	92.60	0.35	6.02	0.22
VAC-008	Seronegative	84.90	0.39	14.10	0.12
VAC-010	Seronegative	91.00	0.20	7.27	0.19
VAC-003	Seropositive	91.80	0.57	5.77	0.21
VAC-004	Seropositive	97.10	0.62	2.14	0.14
VAC-005	Seropositive	89.30	0.67	9.06	0.17
VAC-006	Seropositive	90.10	0.40	6.94	0.18
VAC-009	Seropositive	84.80	1.19	13.20	0.09
