# Supplementary material for: Hybrid immunity improves B cells and antibodies against SARS-CoV-2 variants
Source: Nature. 2021 Oct 20;600(7889):530–5. doi: 10.1038/s41586-021-04117-7 (PMC8674140; doi:10.1038/s41586-021-04117-7)
Supplement: Supplementary file 7 — Source Data Extended Data Fig. 2 [file 41586_2021_4117_MOESM7_ESM.xlsx]

## Sheet: EDF2 - Panel A
ELISA S protein trimer (OD405nm)
Thresholdo of positivity>0,237
Dilution (Log10)	VAC-001			VAC-002			VAC-003			VAC-004			VAC-005			VAC-006			VAC-007			VAC-008			VAC-009			VAC-010			Negative Control
1	4.5225	4.0938	3.8907	3.6083	4.3418	3.8006	4.1474	3.6852	3.0248	3.747	3.4581	4.4664	4.5379	3.2016	4.0694	3.4479	4.2541	4.3744	3.9417	3.6169	3.2331	3.3448	2.7536	3.4229	4.4997	4.1566	4.1064	3.4805	4.2744	4.5259	0.1384	0.1605	0.1293
1.30103	4.5059	4.2956	4.2577	3.703	3.3452	4.3874	4.2949	3.8873	3.7387	3.8431	4.1998	4.2713	4.5609	4.5025	4.5096	3.6125	3.6741	4.1504	4.2873	4.1581	3.8256	1.9855	2.5813	1.5983	4.5408	4.4738	4.5175	4.1248	4.2064	4.321	0.1048	0.1485	0.1147
1.60206	3.1197	2.7024	3.6231	4.492	4.4676	4.1649	3.8145	4.4029	3.6616	4.1935	4.2417	4.3424	4.2686	4.5021	3.1381	3.0626	2.9802	4.2783	3.2041	3.1847	2.1126	2.0753	1.5261	1.3083	3.5267	3.6903	4.117	4.15	3.3646	4.4213	0.1273	0.1026	0.1203
1.90309	1.5909	2.774	2.5005	4.4738	4.1218	4.4934	4.1887	4.1342	4.071	4.1967	3.5999	4.4501	4.5276	4.4458	4.0856	3.9962	2.9144	3.3612	2.6894	2.7537	2.8183	1.5743	1.7481	1.1877	4.3496	3.8589	4.4837	4.4244	2.6086	2.9836	0.1178	0.1316	0.1256
2.20412	1.5653	1.6767	1.6331	4.2847	3.506	3.883	3.3963	3.7438	3.5157	4.0344	2.768	3.2336	3.1646	2.9961	3.4854	2.5141	2.6077	2.1299	1.7794	1.32	1.5349	0.905	0.9474	0.7386	2.7531	4.1115	2.7764	3.5741	3.0593	2.4355	0.0993	0.1284	0.1311
2.50515	0.8828	0.9397	1.3883	2.926	3.0076	3.3001	2.7451	2.6672	2.561	2.9808	2.5674	2.3252	3.1863	3.3515	3.8363	1.4829	1.2419	1.8545	1.3392	1.0958	1.1626	0.6443	0.6968	0.4292	3.0264	2.4224	2.8944	1.4272	2.2075	2.1967	0.1334	0.1324	0.1095
2.80618	0.4873	0.9591	0.8376	2.2677	1.7923	2.1701	1.5546	1.4572	1.0848	2.0397	1.6559	1.6209	1.7837	2.2716	2.303	0.982	1.0083	1.0216	0.6066	0.6232	0.6994	0.4123	0.41	0.3	1.3821	1.9887	2.2794	1.5037	1.6549	1.5422	0.1316	0.1113	0.1163
3.10721	0.3286	0.511	0.6017	1.7611	1.5756	1.6805	1.1057	1.4882	1.0906	1.3881	1.0817	0.8353	1.4091	1.8292	1.639	0.8426	0.8145	0.7133	0.4655	0.4503	0.4537	0.3005	0.3354	0.2638	0.9439	0.9126	0.9523	0.7534	0.8554	1.0341	0.1171	0.1044	0.1081
3.40824	0.2397	0.4888	0.3069	0.9549	0.9098	0.7489	0.5783	0.7974	0.5253	0.7253	0.6132	0.6826	0.8094	1.1196	0.7753	0.3397	0.5026	0.4563	0.3127	0.2941	0.2905	0.224	0.2576	0.1691	0.601	0.8582	0.7633	0.6946	0.6074	0.6372	0.129	0.1175	0.135
3.70927	0.2295	0.291	0.3174	0.5151	0.7712	0.8456	0.5038	0.637	0.4516	0.6382	0.5056	0.4633	0.6494	0.6178	0.8044	0.3948	0.4043	0.3574	0.1944	0.2159	0.2317	0.1965	0.1896	0.1691	0.4991	0.48	0.659	0.3693	0.3391	0.4149	0.1374	0.1546	0.1486
4.0103	0.1847	0.273	0.1999	0.3226	0.374	0.4755	0.2921	0.395	0.3224	0.4728	0.2907	0.3458	0.3796	0.4433	0.462	0.2667	0.2324	0.2252	0.2199	0.1728	0.1713	0.1698	0.1593	0.1505	0.3068	0.3934	0.3762	0.2699	0.2504	0.283	0.1315	0.1146	0.1266
4.31133	0.1658	0.1893	0.2092	0.4058	0.3511	0.4073	0.2766	0.2868	0.2324	0.3749	0.2372	0.2669	0.2519	0.3582	0.3528	0.2185	0.2073	0.1981	0.1841	0.1462	0.1447	0.1264	0.1666	0.1235	0.255	0.2397	0.2995	0.2503	0.2252	0.1762	0.125	0.1268	0.1093
4.61236	0.1876	0.1755	0.158	0.2222	0.2306	0.242	0.2079	0.223	0.176	0.2343	0.1701	0.2165	0.2407	0.2691	0.2897	0.1797	0.1719	0.1689	0.16	0.1372	0.1662	0.1236	0.1239	0.1378	0.2056	0.2113	0.2569	0.1978	0.2154	0.1824	0.1247	0.1362	0.1365
4.91339	0.1566	0.1569	0.1957	0.2267	0.1969	0.2104	0.197	0.1854	0.1648	0.2495	0.1707	0.1861	0.1989	0.2223	0.2167	0.1335	0.1619	0.1354	0.1662	0.0935	0.1473	0.1171	0.1452	0.1226	0.1814	0.1834	0.1916	0.1487	0.1625	0.1507	0.1109	0.1388	0.112
5.21442	0.1396	0.1296	0.1384	0.1491	0.1509	0.1382	0.1077	0.1411	0.13	0.1876	0.1252	0.1418	0.1688	0.2023	0.2024	0.1388	0.1353	0.1291	0.1356	0.1143	0.1307	0.1235	0.1342	0.1188	0.1415	0.1623	0.1901	0.1223	0.1552	0.1363	0.1089	0.1188	0.0889
5.51545	0.1472	0.1144	0.1419	0.158	0.1756	0.1717	0.1536	0.1525	0.1544	0.1506	0.1506	0.1323	0.1543	0.1607	0.1515	0.1383	0.1513	0.1158	0.1473	0.1169	0.1202	0.1152	0.1596	0.1139	0.1211	0.1286	0.1694	0.1653	0.1147	0.1302	0.1312	0.1224	0.1124
5.81648	0.127	0.1327	0.1366	0.1573	0.1269	0.1613	0.1223	0.1384	0.1232	0.1269	0.1149	0.1221	0.1434	0.152	0.1496	0.1249	0.1497	0.129	0.1352	0.1175	0.1326	0.1137	0.1186	0.123	0.1176	0.1186	0.1591	0.1243	0.1508	0.1058	0.092	0.1308	0.0916
6.11751	0.1566	0.1409	0.1183	0.1529	0.1554	0.1523	0.1537	0.1211	0.1339	0.1461	0.1505	0.1417	0.1699	0.1501	0.1455	0.1206	0.1209	0.1022	0.1371	0.1231	0.1209	0.1151	0.1332	0.1359	0.1181	0.1355	0.1482	0.1452	0.1262	0.1472	0.103	0.1482	0.1374
6.41854	0.1216	0.1368	0.1198	0.1581	0.0993	0.1298	0.1167	0.1201	0.1307	0.1071	0.1179	0.1084	0.1402	0.1127	0.1499	0.1262	0.1434	0.1043	0.1315	0.1021	0.1325	0.1228	0.1367	0.1017	0.1304	0.1321	0.1748	0.1326	0.1315	0.1006	0.0942	0.1298	0.1116
6.71957	0.1374	0.1594	0.1564	0.1642	0.129	0.1513	0.1496	0.1246	0.1116	0.1471	0.1477	0.1371	0.1232	0.1146	0.1318	0.13	0.1086	0.1207	0.1325	0.1107	0.0962	0.0872	0.1046	0.1297	0.1349	0.1575	0.1486	0.1327	0.1427	0.1451	0.1277	0.1299	0.1495
7.0206	0.1094	0.1181	0.1116	0.1	0.1107	0.2386	0.1246	0.1001	0.1051	0.1029	0.1061	0.1007	0.1345	0.1385	0.1426	0.1348	0.1412	0.1359	0.1092	0.1283	0.1292	0.1085	0.103	0.108	0.1383	0.1236	0.1485	0.1199	0.129	0.1037	0.1	0.1289	0.1113
7.32163	0.1254	0.1526	0.1554	0.1443	0.1494	0.1327	0.1471	0.1453	0.1686	0.1263	0.126	0.1215	0.1465	0.1081	0.1576	0.1348	0.1247	0.1341	0.1432	0.1242	0.14	0.1308	0.1373	0.0819	0.1201	0.1588	0.1673	0.1496	0.1483	0.1524	0.1199	0.154	0.12
7.62266	0.1052	0.1239	0.1411	0.1434	0.1141	0.135	0.119	0.1459	0.1234	0.1163	0.1007	0.1144	0.14	0.1404	0.1711	0.1498	0.1629	0.1489	0.1353	0.1051	0.1127	0.0986	0.1158	0.1037	0.1141	0.117	0.1517	0.1361	0.1206	0.1551	0.1289	0.1004	0.1187

## Sheet: EDF2 - Panel B
ELISA RBD (OD450nm)
Thresholdo of positivity>0,101
Dilution (Log10)	VAC-001			VAC-002			VAC-003			VAC-004			VAC-005			VAC-006			VAC-007			VAC-008			VAC-009			VAC-010			Negative Control
1	1.1548	1.0345	1.0679	1.8788	1.9699	2.1012	2.0486	1.8198	2.0699	1.993	2.1644	2.0603	2.2605	1.957	1.9945	1.6387	1.6126	1.6859	0.8256	0.8815	0.7742	0.8434	0.6276	0.8027	2.0712	1.9382	2.0976	1.6636	1.4174	1.5669	0.048	0.0462	0.0446
1.30103	0.826	0.7268	0.7216	1.5261	1.4251	1.5575	1.2983	1.378	1.2236	1.6457	1.7409	1.7254	1.9172	1.7681	1.9909	1.0659	1.1367	1.0873	0.5341	0.6037	0.5117	0.3929	0.422	0.4045	1.6128	1.5459	1.6037	1.2362	1.1095	1.2223	0.0416	0.0482	0.0435
1.60206	0.4846	0.5423	0.4826	1.4204	1.4775	1.0864	0.617	0.772	0.7194	0.9574	0.9711	0.9973	1.7611	1.7687	1.664	1.0031	0.8786	0.8342	0.3918	0.361	0.3316	0.2381	0.2318	0.2476	1.1527	1.2354	1.2204	1.2725	1.2456	0.9455	0.0461	0.0427	0.0485
1.90309	0.341	0.264	0.2622	0.9044	0.9665	0.7396	0.3659	0.3825	0.3981	0.5588	0.5287	0.5115	0.9357	0.8885	0.8453	0.6019	0.6427	0.4836	0.1944	0.2111	0.2123	0.1371	0.1406	0.1396	0.6303	0.6597	0.6967	0.8776	0.7102	0.6702	0.0426	0.0435	0.0438
2.20412	0.2385	0.1946	0.1961	0.4524	0.4958	0.4396	0.2148	0.2155	0.2317	0.3587	0.2862	0.3056	0.6044	0.65	0.5691	0.2734	0.2899	0.2996	0.133	0.1307	0.1434	0.0964	0.1075	0.1001	0.3501	0.4348	0.4928	0.4267	0.4293	0.3936	0.0547	0.0465	0.0456
2.50515	0.1522	0.1139	0.1149	0.2811	0.3069	0.304	0.1324	0.1276	0.1273	0.2034	0.1669	0.1897	0.272	0.3818	0.3224	0.1743	0.176	0.1949	0.0878	0.0932	0.1014	0.0707	0.0796	0.0815	0.1937	0.2316	0.2765	0.235	0.235	0.2449	0.0428	0.0449	0.0439
2.80618	0.1033	0.0894	0.0827	0.1826	0.1887	0.194	0.0959	0.0892	0.0906	0.1403	0.1243	0.1271	0.2285	0.2615	0.2117	0.1082	0.1247	0.1267	0.0769	0.0684	0.0866	0.0593	0.0681	0.0639	0.1511	0.1489	0.1551	0.1417	0.1474	0.1506	0.0447	0.0466	0.0518
3.10721	0.0734	0.0646	0.0571	0.1183	0.1368	0.1283	0.0684	0.0659	0.0667	0.1006	0.0916	0.1009	0.1423	0.1683	0.1372	0.0773	0.083	0.0926	0.0627	0.0571	0.0631	0.0552	0.0584	0.058	0.1004	0.1004	0.1077	0.1043	0.1035	0.1014	0.0448	0.0469	0.0507
3.40824	0.0719	0.0631	0.0606	0.0853	0.0939	0.0962	0.0631	0.0567	0.0608	0.0824	0.0737	0.0674	0.1089	0.1175	0.1123	0.0667	0.0698	0.0793	0.0576	0.0532	0.0614	0.048	0.0532	0.0541	0.0835	0.0786	0.0945	0.0745	0.0777	0.0771	0.0485	0.0476	0.0642
3.70927	0.0555	0.0524	0.0497	0.0667	0.078	0.0725	0.0548	0.054	0.0569	0.065	0.0602	0.0624	0.0816	0.087	0.0767	0.0601	0.0629	0.0619	0.0501	0.0511	0.0563	0.0468	0.0575	0.0574	0.0695	0.0654	0.0662	0.063	0.0686	0.064	0.048	0.0463	0.0448
4.0103	0.0549	0.0577	0.0568	0.0767	0.0647	0.063	0.0486	0.0481	0.049	0.0582	0.0565	0.0512	0.0724	0.0721	0.0697	0.0534	0.0577	0.0548	0.0538	0.047	0.0485	0.051	0.0539	0.0485	0.063	0.0654	0.0654	0.0584	0.0613	0.0556	0.0476	0.0515	0.0508
4.31133	0.0562	0.0483	0.0482	0.0628	0.065	0.0611	0.0512	0.0583	0.0584	0.0608	0.0522	0.0526	0.0578	0.0676	0.0588	0.0538	0.0561	0.057	0.0547	0.0528	0.0555	0.0518	0.0537	0.0572	0.0597	0.0543	0.0618	0.0527	0.0605	0.0533	0.0501	0.0495	0.0568
4.61236	0.0637	0.0476	0.0456	0.0492	0.0481	0.0521	0.0529	0.0486	0.0475	0.0538	0.0513	0.0475	0.0585	0.0527	0.0596	0.0494	0.0483	0.0536	0.0547	0.051	0.0531	0.0466	0.0595	0.056	0.0667	0.0495	0.0566	0.0508	0.0556	0.05	0.0605	0.0551	0.0475
4.91339	0.0472	0.045	0.0482	0.046	0.0586	0.0504	0.0505	0.0446	0.0508	0.0518	0.0728	0.0485	0.0524	0.0585	0.0545	0.0494	0.0495	0.0604	0.0506	0.0492	0.051	0.048	0.063	0.0565	0.0576	0.0487	0.0501	0.0476	0.0489	0.056	0.0477	0.0467	0.0517
5.21442	0.0562	0.0436	0.0435	0.0418	0.0453	0.0443	0.0441	0.0438	0.0414	0.0453	0.0488	0.044	0.0486	0.0507	0.0463	0.0458	0.0505	0.0463	0.0488	0.0446	0.0448	0.0451	0.0544	0.0566	0.0589	0.0477	0.0525	0.0471	0.053	0.0471	0.0452	0.0525	0.0523
5.51545	0.0569	0.0435	0.0499	0.041	0.0516	0.0445	0.0571	0.0458	0.0501	0.0461	0.0539	0.0412	0.0486	0.0508	0.0495	0.0451	0.0454	0.0507	0.0474	0.051	0.0476	0.0469	0.0492	0.0487	0.0581	0.0459	0.0507	0.0446	0.0522	0.0465	0.0445	0.0537	0.0445
5.81648	0.0501	0.0429	0.0499	0.0409	0.0435	0.0428	0.0503	0.0464	0.0431	0.0403	0.0431	0.0425	0.0531	0.052	0.0519	0.0444	0.0561	0.0464	0.0555	0.047	0.0479	0.0435	0.0489	0.0456	0.0521	0.0494	0.0542	0.045	0.0449	0.0475	0.0433	0.053	0.0532
6.11751	0.0497	0.0461	0.0466	0.0406	0.0428	0.0403	0.0461	0.0437	0.0511	0.0424	0.056	0.0417	0.0475	0.0491	0.0456	0.0459	0.0474	0.0461	0.047	0.0506	0.0514	0.045	0.0455	0.0469	0.0555	0.0532	0.049	0.047	0.0445	0.043	0.0418	0.0457	0.0487
6.41854	0.0532	0.0452	0.0454	0.0393	0.0397	0.0409	0.0453	0.044	0.0427	0.0419	0.0445	0.0401	0.0499	0.0492	0.046	0.0454	0.047	0.0439	0.0468	0.0467	0.0467	0.0445	0.0507	0.0428	0.0502	0.0492	0.0504	0.0475	0.0451	0.0458	0.0428	0.0425	0.0508
6.71957	0.0509	0.0439	0.046	0.0414	0.0466	0.0453	0.048	0.0419	0.048	0.0443	0.0527	0.0427	0.0483	0.048	0.0473	0.0453	0.0444	0.0509	0.0483	0.0474	0.044	0.0479	0.0461	0.0452	0.0455	0.0471	0.0433	0.0442	0.0468	0.0428	0.0444	0.0503	0.0444
7.0206	0.0473	0.0435	0.0458	0.0405	0.0439	0.0415	0.0433	0.0441	0.041	0.0413	0.0429	0.0448	0.0485	0.0478	0.0454	0.0445	0.0478	0.0453	0.0522	0.0451	0.0485	0.0441	0.0492	0.047	0.048	0.0451	0.0464	0.0442	0.0476	0.0476	0.0445	0.0469	0.0462
7.32163	0.0552	0.0421	0.0439	0.0483	0.0513	0.0425	0.0506	0.0463	0.0449	0.0455	0.0548	0.051	0.0445	0.0462	0.046	0.045	0.0475	0.0507	0.0512	0.05	0.0486	0.0481	0.0459	0.0513	0.0509	0.0435	0.0463	0.0467	0.047	0.0432	0.0429	0.0474	0.0496
7.62266	0.0446	0.0462	0.0431	0.0425	0.0512	0.0426	0.0455	0.0421	0.0539	0.0473	0.0493	0.0499	0.0437	0.0447	0.0458	0.043	0.0556	0.0465	0.0483	0.048	0.0526	0.0442	0.0476	0.0527	0.0447	0.0463	0.0507	0.0501	0.0532	0.0502	0.0458	0.0491	0.0609

## Sheet: EDF2 - Panel C
ELISA NTD (OD450nm)
Thresholdo of positivity>0,100
Dilution (Log10)	VAC-001			VAC-002			VAC-003			VAC-004			VAC-005			VAC-006			VAC-007			VAC-008			VAC-009			VAC-010			Negative Control
1	0.3257	0.3751	0.3039	1.132	0.9686	0.9492	1.1063	1.0547	0.8409	0.9621	1.2404	1.0465	1.6169	1.5354	1.2806	0.9002	0.8598	0.8085	0.4704	0.3907	0.4124	0.1501	0.1846	0.1694	1.5589	1.2575	1.1965	0.5526	0.5373	0.5726	0.0476	0.0489	0.0464
1.30103	0.244	0.2149	0.2191	0.7862	0.6811	0.7208	0.7014	0.7195	0.7297	0.847	0.7552	0.8514	1.1821	1.0512	1.1374	0.507	0.4872	0.5426	0.2248	0.2406	0.2657	0.1047	0.1139	0.1	1.0883	0.842	0.9286	0.3773	0.3496	0.3971	0.0457	0.0448	0.0456
1.60206	0.1556	0.1575	0.1515	0.5781	0.5003	0.5159	0.3967	0.419	0.4206	0.5246	0.4736	0.5232	0.9427	0.8805	0.7661	0.376	0.3915	0.3505	0.181	0.1848	0.1852	0.0806	0.0831	0.0884	0.7058	0.6506	0.5736	0.2872	0.2925	0.2446	0.0458	0.0496	0.0454
1.90309	0.1	0.1019	0.1015	0.3915	0.4685	0.3423	0.2476	0.2333	0.2617	0.2908	0.3199	0.352	0.5606	0.5134	0.4734	0.2737	0.2705	0.2313	0.1312	0.1262	0.1262	0.0621	0.0661	0.0671	0.3875	0.3558	0.3767	0.2114	0.2133	0.1722	0.0483	0.0502	0.0472
2.20412	0.0895	0.0794	0.0823	0.2143	0.2501	0.2107	0.1492	0.1416	0.174	0.1757	0.1608	0.2323	0.3478	0.2991	0.2688	0.1359	0.1427	0.14	0.0889	0.0873	0.0867	0.0567	0.063	0.0559	0.2531	0.227	0.1862	0.1123	0.1081	0.1084	0.0479	0.0447	0.0448
2.50515	0.0668	0.0638	0.067	0.1447	0.1934	0.1441	0.0989	0.0942	0.1112	0.1119	0.1167	0.1439	0.1685	0.2053	0.1831	0.0924	0.0943	0.0966	0.0675	0.0663	0.0667	0.0507	0.0492	0.0491	0.1368	0.1448	0.1344	0.0792	0.0822	0.0778	0.0447	0.0444	0.0449
2.80618	0.0594	0.0611	0.0671	0.0949	0.1246	0.098	0.0767	0.0673	0.0808	0.0797	0.0873	0.1108	0.1337	0.1273	0.1239	0.0782	0.0735	0.0706	0.0609	0.0548	0.061	0.047	0.0565	0.0474	0.1112	0.0981	0.1039	0.0634	0.0642	0.0613	0.0445	0.0501	0.0474
3.10721	0.0544	0.0522	0.0559	0.0726	0.097	0.0728	0.0596	0.0545	0.0678	0.0641	0.0704	0.0786	0.0967	0.086	0.0793	0.062	0.0621	0.0604	0.0527	0.0476	0.0493	0.0458	0.0468	0.0471	0.0842	0.0753	0.0674	0.0554	0.0575	0.0521	0.045	0.0461	0.0478
3.40824	0.0559	0.0523	0.0576	0.0592	0.075	0.06	0.0592	0.0544	0.0642	0.0567	0.065	0.0633	0.0826	0.0677	0.0789	0.0551	0.0544	0.0522	0.0553	0.0471	0.0542	0.0457	0.0488	0.0471	0.0757	0.0623	0.0682	0.0512	0.0517	0.0539	0.049	0.0496	0.0489
3.70927	0.055	0.051	0.0509	0.0519	0.0606	0.0539	0.0529	0.0502	0.0692	0.0545	0.0509	0.0563	0.0628	0.0591	0.0549	0.0504	0.0553	0.0499	0.0506	0.0503	0.0519	0.0504	0.0559	0.0443	0.0562	0.0558	0.0552	0.0531	0.0507	0.0497	0.0494	0.0463	0.048
4.0103	0.0596	0.0515	0.0546	0.0561	0.0577	0.055	0.0485	0.0487	0.0564	0.057	0.0622	0.0605	0.0569	0.0517	0.0608	0.1001	0.0489	0.0493	0.0488	0.0482	0.0489	0.0495	0.051	0.0512	0.0586	0.0534	0.0576	0.0544	0.0493	0.0522	0.048	0.0577	0.0575
4.31133	0.0496	0.05	0.0499	0.0513	0.0579	0.0523	0.0564	0.0518	0.0586	0.0549	0.0526	0.0556	0.0551	0.053	0.051	0.0521	0.0543	0.0468	0.0506	0.0504	0.0556	0.0538	0.0578	0.0584	0.0505	0.0534	0.0503	0.052	0.0546	0.0511	0.0496	0.0507	0.0516
4.61236	0.0487	0.0488	0.0508	0.0523	0.0475	0.0547	0.0537	0.0463	0.0564	0.0473	0.0555	0.0498	0.059	0.0498	0.0536	0.0475	0.05	0.0495	0.061	0.0486	0.0464	0.0489	0.045	0.0536	0.0541	0.0498	0.0509	0.0493	0.0495	0.0479	0.0468	0.0543	0.0552
4.91339	0.0504	0.0456	0.0466	0.0441	0.049	0.0496	0.0515	0.045	0.0529	0.0466	0.052	0.0516	0.0562	0.0514	0.0487	0.0448	0.0486	0.051	0.0469	0.0446	0.0502	0.0473	0.0623	0.0516	0.0524	0.0566	0.0491	0.0479	0.0498	0.051	0.0491	0.0499	0.0482
5.21442	0.0492	0.0452	0.0542	0.049	0.057	0.0434	0.0445	0.0427	0.0488	0.0463	0.0524	0.0533	0.056	0.0447	0.0483	0.0474	0.0508	0.0448	0.0497	0.043	0.0443	0.0437	0.0571	0.052	0.0476	0.0487	0.0486	0.0462	0.049	0.0451	0.0446	0.0601	0.0511
5.51545	0.0511	0.0443	0.0476	0.0444	0.0485	0.0485	0.0571	0.0452	0.0521	0.0499	0.0537	0.0503	0.0519	0.0489	0.0492	0.0453	0.0442	0.0456	0.054	0.0453	0.0454	0.053	0.0589	0.0513	0.0504	0.0508	0.0516	0.0452	0.0451	0.0507	0.055	0.0493	0.0495
5.81648	0.0503	0.0497	0.0569	0.0442	0.046	0.0437	0.0491	0.0527	0.0462	0.0439	0.0444	0.0608	0.0472	0.0498	0.0529	0.042	0.0449	0.0431	0.0573	0.0489	0.0471	0.0408	0.048	0.0446	0.053	0.0455	0.0489	0.0457	0.0469	0.045	0.0442	0.045	0.0464
6.11751	0.0464	0.0437	0.0451	0.0448	0.0435	0.0433	0.049	0.045	0.0533	0.044	0.0625	0.0447	0.049	0.0448	0.0469	0.0425	0.0436	0.0422	0.0472	0.0476	0.0501	0.043	0.0454	0.0439	0.0526	0.0466	0.046	0.0441	0.0445	0.0446	0.0441	0.046	0.0464
6.41854	0.0479	0.0449	0.0571	0.0472	0.0458	0.0422	0.0436	0.0463	0.0445	0.0424	0.0513	0.0425	0.0485	0.0423	0.0505	0.0478	0.0433	0.0438	0.0474	0.0516	0.047	0.0424	0.048	0.0458	0.053	0.0448	0.0528	0.0455	0.0435	0.0445	0.0443	0.0445	0.0476
6.71957	0.0456	0.0493	0.0448	0.0455	0.0462	0.0423	0.0472	0.0435	0.0517	0.0428	0.0458	0.043	0.0486	0.0442	0.0442	0.0435	0.0456	0.0432	0.0518	0.0447	0.047	0.0426	0.0508	0.0434	0.0472	0.0472	0.0459	0.0456	0.044	0.0455	0.0446	0.0455	0.0441
7.0206	0.0457	0.0452	0.0477	0.0433	0.044	0.0464	0.0444	0.0451	0.0446	0.0463	0.0431	0.0459	0.045	0.0433	0.0467	0.0416	0.0464	0.0454	0.0461	0.0459	0.0433	0.0411	0.0452	0.0444	0.0451	0.0437	0.0462	0.0451	0.0463	0.0442	0.0445	0.0492	0.0469
7.32163	0.0479	0.0435	0.0454	0.0434	0.0494	0.0434	0.0445	0.0421	0.0427	0.0524	0.0511	0.0538	0.0457	0.0416	0.0437	0.0452	0.0487	0.0441	0.0476	0.05	0.0435	0.0431	0.0493	0.0474	0.0471	0.0444	0.0457	0.0522	0.0497	0.047	0.0476	0.0503	0.0497
7.62266	0.0425	0.0475	0.0467	0.0451	0.0559	0.0446	0.0469	0.044	0.0469	0.0448	0.046	0.0502	0.0427	0.0452	0.0497	0.0494	0.0485	0.0487	0.055	0.0439	0.0486	0.0434	0.0463	0.0473	0.0439	0.0445	0.0478	0.0462	0.0528	0.0457	0.0487	0.0468	0.0463

## Sheet: EDF2 - Panel D
ELISA S2 (OD450nm)
Thresholdo of positivity>0,209
Dilution (Log10)	VAC-001			VAC-002			VAC-003			VAC-004			VAC-005			VAC-006			VAC-007			VAC-008			VAC-009			VAC-010			Negative Control
1	4.5753	4.6243	4.6081	4.5916	4.6395	4.6009	4.5952	4.5896	4.5601	4.6122	4.5786	4.5915	4.6321	4.6514	4.6614	4.56	4.589	4.5238	4.1525	4.439	4.2486	4.0744	4.0058	4.1204	4.6364	4.6712	4.6255	4.5673	4.5851	4.5749	0.0594	0.0807	0.0696
1.30103	4.5077	4.5263	4.4613	4.5669	4.5251	4.5416	4.5497	4.5634	4.5685	4.5325	4.5363	4.4672	4.6112	4.6332	4.6236	4.5444	4.5239	4.556	3.8884	4.0082	3.9195	3.5987	3.4711	3.5841	4.6402	4.6068	4.5988	4.5679	4.5632	4.5805	0.0686	0.0682	0.0686
1.60206	3.9709	3.8286	3.9878	4.4783	4.5297	4.4697	4.6223	4.5848	4.5851	4.5636	4.5797	4.5336	4.6644	4.6473	4.5846	4.3969	4.359	4.3123	2.53	2.6838	2.7252	2.4427	2.3499	2.2718	4.6165	4.391	4.6179	3.6477	4.4844	3.6022	0.0829	0.0746	0.0758
1.90309	2.8624	2.7906	2.864	4.0111	3.987	3.992	4.5313	4.493	4.5057	4.5338	4.5844	4.5034	4.5569	4.6234	4.6376	3.5743	3.5254	3.3546	1.5733	1.6646	1.5377	1.3464	1.4484	1.3599	4.593	4.4179	4.5939	3.6363	3.2044	3.5616	0.0627	0.0655	0.0648
2.20412	1.8164	1.7571	1.7629	2.8123	2.7804	2.9222	4.2031	4.0737	4.089	4.2119	4.259	4.1861	4.316	4.2594	4.2076	2.1526	2.1307	2.1803	0.9162	0.9923	0.9212	0.7781	0.8208	0.7772	4.4897	4.296	4.4199	2.1655	2.3007	2.2267	0.0839	0.0919	0.0925
2.50515	0.9902	0.9949	1.0087	1.6979	1.8091	1.7784	2.9788	2.9787	3.0873	3.2211	3.3656	3.1733	3.2127	3.1202	3.114	1.2999	1.2468	1.2277	0.5385	0.5429	0.5549	0.4338	0.4612	0.4308	3.9093	3.5525	3.7816	1.324	1.3254	1.3041	0.0644	0.0839	0.0749
2.80618	0.6319	0.637	0.643	1.021	1.0588	1.0174	1.9743	1.7983	1.9857	2.1899	2.2058	2.1196	1.9213	2.012	2.0284	0.7414	0.7675	0.7144	0.3331	0.3167	0.3321	0.2618	0.3033	0.2407	2.4972	2.195	2.3439	0.7991	0.7761	0.6493	0.1167	0.1255	0.0815
3.10721	0.328	0.3475	0.3315	0.617	0.6063	0.5753	1.1752	1.0865	1.1268	1.278	1.3978	1.2274	1.1985	1.1401	1.1396	0.4217	0.4319	0.3986	0.2064	0.2018	0.2066	0.1663	0.1855	0.1737	1.6718	1.5049	1.3886	0.4118	0.4037	0.4658	0.0856	0.08	0.0712
3.40824	0.2544	0.231	0.2558	0.3309	0.3613	0.3307	0.6481	0.5876	0.6629	0.7604	0.8022	0.7329	0.6714	0.6593	0.6569	0.2711	0.3016	0.2551	0.156	0.1427	0.1602	0.1605	0.1379	0.1432	0.9394	1.0115	0.8903	0.2854	0.2896	0.2661	0.1111	0.0812	0.095
3.70927	0.1696	0.157	0.1519	0.2196	0.2205	0.2134	0.3709	0.3515	0.388	0.4114	0.4848	0.4161	0.4254	0.392	0.3918	0.1785	0.2042	0.1685	0.1068	0.1219	0.1471	0.1012	0.1073	0.1177	0.5421	0.6098	0.493	0.1748	0.1658	0.1668	0.0961	0.0822	0.0852
4.0103	0.2042	0.1536	0.1588	0.1844	0.1563	0.1634	0.2489	0.1985	0.2483	0.2881	0.3606	0.2954	0.3053	0.2647	0.2648	0.1306	0.169	0.1404	0.1329	0.1157	0.1291	0.1061	0.1615	0.1196	0.3377	0.3676	0.3131	0.1692	0.1482	0.1474	0.1184	0.1092	0.0889
4.31133	0.1233	0.0933	0.1056	0.1114	0.1227	0.131	0.1668	0.1592	0.1714	0.2017	0.2448	0.1788	0.1807	0.1686	0.166	0.1263	0.1176	0.0963	0.1114	0.1251	0.1251	0.0994	0.1122	0.125	0.2069	0.224	0.1882	0.1099	0.1158	0.1102	0.0779	0.0756	0.0918
4.61236	0.1789	0.1084	0.1238	0.1043	0.0981	0.1043	0.19	0.1216	0.1474	0.1399	0.2049	0.1509	0.1986	0.1396	0.1368	0.1121	0.1096	0.1286	0.1407	0.1065	0.1524	0.0972	0.1317	0.1378	0.2144	0.1835	0.1653	0.1133	0.1141	0.1279	0.1485	0.121	0.0978
4.91339	0.114	0.0857	0.0836	0.0917	0.0918	0.099	0.108	0.0884	0.1285	0.1081	0.1433	0.1411	0.146	0.1119	0.1172	0.1098	0.11	0.1232	0.1077	0.0995	0.1239	0.1081	0.1087	0.1112	0.1405	0.1188	0.1105	0.0811	0.1032	0.1094	0.0936	0.0762	0.0852
5.21442	0.0847	0.0912	0.11	0.085	0.1439	0.0806	0.1324	0.0899	0.1025	0.094	0.1261	0.1246	0.1422	0.1082	0.1132	0.1107	0.1306	0.0793	0.1167	0.0835	0.096	0.0972	0.152	0.1058	0.1214	0.1233	0.1104	0.105	0.117	0.1045	0.1069	0.0852	0.0766
5.51545	0.1115	0.0731	0.0906	0.0729	0.0769	0.0794	0.0827	0.0841	0.0927	0.0854	0.1514	0.1032	0.1104	0.0971	0.1036	0.1003	0.0998	0.1285	0.116	0.0843	0.1139	0.0921	0.1262	0.0968	0.1161	0.0933	0.1045	0.0887	0.0945	0.0876	0.1058	0.0775	0.0992
5.81648	0.1037	0.0906	0.101	0.068	0.0841	0.077	0.0928	0.0745	0.1313	0.0813	0.1156	0.0843	0.1245	0.112	0.1182	0.0874	0.0968	0.0862	0.1097	0.0914	0.1278	0.081	0.1231	0.0965	0.1176	0.1091	0.1354	0.0804	0.0939	0.1016	0.1057	0.0853	0.096
6.11751	0.0957	0.0804	0.0807	0.0628	0.0734	0.0741	0.0733	0.0741	0.0857	0.0723	0.0869	0.0775	0.0977	0.0923	0.0957	0.0842	0.1107	0.1135	0.0912	0.098	0.1033	0.0924	0.1201	0.1026	0.109	0.0937	0.0962	0.088	0.1003	0.0921	0.1054	0.0786	0.1037
6.41854	0.1017	0.08	0.1088	0.0769	0.095	0.0724	0.1115	0.0724	0.0894	0.08	0.0996	0.0967	0.1223	0.1038	0.0925	0.0827	0.0946	0.0841	0.093	0.0829	0.1078	0.0849	0.0977	0.0916	0.1165	0.1106	0.1101	0.0971	0.0936	0.0787	0.1058	0.0791	0.0971
6.71957	0.0842	0.0713	0.0684	0.0738	0.068	0.0681	0.0771	0.0721	0.0815	0.0868	0.0936	0.0916	0.0827	0.0798	0.0785	0.0868	0.0862	0.0896	0.0978	0.0847	0.0896	0.0898	0.0992	0.0915	0.0966	0.0744	0.0879	0.0838	0.0927	0.078	0.0893	0.0706	0.1087
7.0206	0.083	0.0731	0.0819	0.0653	0.0826	0.0776	0.1051	0.0987	0.0978	0.0962	0.0907	0.0921	0.0894	0.0853	0.1062	0.0738	0.0825	0.0815	0.0977	0.1071	0.1163	0.0866	0.0979	0.0984	0.0875	0.0875	0.0868	0.0688	0.0943	0.0984	0.1189	0.0792	0.0795
7.32163	0.0774	0.0697	0.0758	0.0834	0.0847	0.073	0.0777	0.0866	0.0855	0.1381	0.0773	0.07	0.0911	0.0883	0.0824	0.0943	0.0896	0.1128	0.0877	0.1118	0.1027	0.0818	0.1045	0.0893	0.0843	0.0718	0.0806	0.0957	0.0903	0.0762	0.1064	0.0688	0.0858
7.62266	0.0726	0.0691	0.0869	0.0787	0.0848	0.0733	0.1273	0.0901	0.0768	0.1095	0.1143	0.1044	0.0912	0.0745	0.114	0.0879	0.1353	0.1291	0.105	0.0857	0.101	0.0812	0.1074	0.1183	0.0916	0.0836	0.0676	0.0873	0.082	0.0914	0.0688	0.068	0.0884

## Sheet: EDF2 - Panel E - F
Donor ID (Seronegative)	Seronegative Neutralization Titer (ID100)	Donor ID (Seropositive)	Seropositive Neutralization Titer (ID100)
VAC-001	1/15	VAC-003	1/240
VAC-002	1/80	VAC-004	1/320
VAC-007	1/20	VAC-005	1/1280
VAC-008	1/10	VAC-006	1/60
VAC-010	1/60	VAC-009	1/240
Geometric Mean	1/27	Geometric Mean	1/269
