# Supplementary material for: Hybrid immunity improves B cells and antibodies against SARS-CoV-2 variants
Source: Nature. 2021 Oct 20;600(7889):530–5. doi: 10.1038/s41586-021-04117-7 (PMC8674140; doi:10.1038/s41586-021-04117-7)
Supplement: Supplementary file 8 — Source Data Extended Data Fig. 3 [file 41586_2021_4117_MOESM8_ESM.xlsx]

## Sheet: EDF3
ELISA RBD - NTD - S protein trimer
Subject ID	RBD (%)	NTD (%)	S protein Trimer (%)
VAC-001	75	12.5	12.5
VAC-002	64.7	23.5	11.8
VAC-007	86.7	13.3	0
VAC-008	55.6	11.1	33.3
VAC-010	66.7	33.3	0
VAC-003	77.1	5.7	17.1
VAC-004	100	0	0
VAC-005	81.4	17.7	0.9
VAC-006	84.6	7.7	7.7
VAC-009	70	28	2
