# Supplementary material for: Hybrid immunity improves B cells and antibodies against SARS-CoV-2 variants
Source: Nature. 2021 Oct 20;600(7889):530–5. doi: 10.1038/s41586-021-04117-7 (PMC8674140; doi:10.1038/s41586-021-04117-7)
Supplement: Supplementary file 9 — Source Data Extended Data Fig. 4 [file 41586_2021_4117_MOESM9_ESM.xlsx]

## Sheet: EDF4 - Panel A
Heavy chain CDR3 length (aa)	Seronegative (%)	Seropositive (%)
5	0	0.72
7	0	0.36
8	1.72	0.36
9	5.17	0.72
10	3.45	2.17
11	17.24	12.27
12	8.62	8.3
13	3.45	7.94
14	10.34	8.66
15	1.72	11.19
16	5.17	11.91
17	12.07	6.5
18	13.79	5.05
19	0	6.86
20	3.45	5.05
21	3.45	5.78
22	0	2.17
23	0	0.72
24	3.45	1.08
25	1.72	0.72
26	0	0.36
27	3.45	0.36
28	1.72	0
29	0	0.72

## Sheet: EDF4 - Panel B
Freequency (%) of mAb somatic hypermutation
Seronegative	Seropositive
0.1	3.819
1.74	3.819
2.43	2.778
0.34	3.472
0.35	5.556
2.08	3.125
6.8	4.861
2.46	3.125
2.11	3.125
3.16	3.819
2.44	2.083
0.35	5.556
2.11	5.556
1.05	4.167
1.04	3.472
2.11	5.208
2.11	3.819
1.37	4.514
2.79	6.597
3.1	2.778
1.73	2.083
2.08	4.167
2.08	4.167
0.7	2.431
3.51	2.083
2.46	3.472
3.51	2.083
2.75	8.333
3.47	3.472
1.74	6.25
1.4	6.597
5.28	5.903
2.08	7.292
1.05	3.125
3.78	5.556
1.05	6.944
1.04	2.778
1.39	3.472
4.53	2.778
4.12	3.125
2.43	4.861
1.39	6.25
2.43	5.903
1.76	0.694
3.82	3.819
3.48	4.167
2.78	1.042
2.11	3.169
0.1	4.93
3.16	3.169
0.1	1.761
2.78	3.833
3.16	2.113
2.44	3.169
1.05	5.282
0.69	2.113
1.74	3.169
2.36	2.083
	3.819
	4.167
	5.208
	3.125
	2.778
	6.25
	4.514
	4.167
	5.556
	3.472
	3.125
	2.778
	4.167
	2.083
	4.861
	4.167
	2.778
	2.431
	4.861
	4.167
	3.459
	5.556
	3.125
	4.514
	2.431
	3.819
	4.167
	5.208
	2.431
	5.208
	6.597
	5.208
	5.556
	6.944
	5.556
	11.458
	5.556
	13.889
	4.861
	4.082
	4.861
	3.819
	2.778
	4.514
	3.093
	1.01
	1.375
	1.375
	3.78
	3.333
	3.78
	4.467
	2.749
	6.529
	3.093
	2.062
	2.405
	3.436
	2.405
	2.749
	6.873
	1.038
	1.375
	2.062
	3.093
	2.787
	5.575
	6.272
	2.721
	3.741
	3.401
	3.061
	3.472
	2.787
	7.292
	4.181
	4.878
	3.819
	3.819
	7.986
	1.736
	4.514
	7.317
	5.556
	2.439
	4.53
	3.136
	0.1
	3.472
	7.317
	2.439
	3.125
	2.431
	1.042
	2.787
	1.742
	5.226
	3.472
	3.125
	3.819
	5.575
	2.778
	4.181
	3.833
	4.53
	2.431
	2.778
	2.431
	4.167
	2.431
	2.431
	1.736
	2.431
	3.136
	3.136
	2.439
	2.439
	2.091
	2.381
	2.381
	1.701
	2.048
	4.577
	3.86
	2.456
	6.667
	4.211
	3.86
	2.807
	2.113
	2.807
	4.561
	3.158
	3.86
	4.577
	4.225
	3.509
	3.873
	2.113
	4.211
	2.456
	3.873
	3.509
	3.169
	2.807
	1.056
	5.614
	2.083
	3.158
	4.211
	4.211
	4.211
	3.509
	2.817
	6.969
	3.86
	5.614
	6.69
	5.282
	4.912
	4.514
	2.778
	6.25
	4.878
	5.208
	2.389
	5.155
	4.811
	2.405
	2.749
	4.124
	2.749
	4.467
	2.749
	6.529
	6.186
	3.78
	5.208
	4.167
	9.722
	2.062
	6.873
	3.436
	4.124
	5.842
	5.498
	3.436
	4.467
	2.749
	3.436
	1.375
	5.498
	2.062
	3.78
	5.842
	2.787
	4.53
	6.272
	2.787
	11.15
	10.801
	4.53
	3.484
	5.226
	3.833
	3.484
	4.778
	4.181
	3.833
	5.226
	2.091
	0.348
	3.484
	4.211
	2.807
	1.754
	4.912
	3.509
	1.754
	3.03
