# Supplementary material for: Hybrid immunity improves B cells and antibodies against SARS-CoV-2 variants
Source: Nature. 2021 Oct 20;600(7889):530–5. doi: 10.1038/s41586-021-04117-7 (PMC8674140; doi:10.1038/s41586-021-04117-7)
Supplement: Supplementary file 10 — Source Data Extended Data Fig. 5 [file 41586_2021_4117_MOESM10_ESM.xlsx]

## Sheet: EDF 5 - Panel A
Panel A (IGHV1-2;IGHJ6-1)
Heavy chain CDR3 length (aa)	IGHVs non-predominant (%)	Seronegative (%)	Seropositive (%)			% V gene mutation Seronegative	% V gene mutation Seropositive
5	0.6	0	0			2.43	3.13
7	0.3	0	9.09			1.39	4.86
8	0.6	0	0				3.13
9	1.49	0	0				3.13
10	2.39	0	0				3.82
11	13.13	0	0				2.08
12	8.36	0	0				5.56
13	7.16	0	18.18				5.56
14	8.96	0	0				4.17
15	9.55	0	36.36				3.47
16	10.75	0	9.09				5.21
17	7.46	0	0
18	6.57	100	0
19	5.67	0	0
20	4.78	0	0
21	5.37	0	27.27
22	1.79	0	0
23	0.6	0	0
24	1.49	0	0
25	0.9	0	0
26	0.3	0	0
27	0.9	0	0
28	0.3	0	0
29	0.6	0	0

## Sheet: EDF 5 - Panel B
Panel B (IGHV1-69;IGHJ4-1)
Heavy chain CDR3 length (aa)	IGHVs non-predominant (%)	Seronegative (%)	Seropositive (%)			% V gene mutation Seronegative	% V gene mutation Seropositive
5	0.6	0	0			2.431	5.556
7	0.3	0	0			3.472	3.819
8	0.6	0	0			2.083	3.472
9	1.49	0	0			3.819	2.778
10	2.39	0	3.57			0.694	4.167
11	13.13	20	21.43				4.167
12	8.36	0	7.14				5.208
13	7.16	20	0				6.25
14	8.96	20	14.29				4.514
15	9.55	0	21.43				3.125
16	10.75	0	10.71				4.861
17	7.46	20	3.57				4.167
18	6.57	0	14.29				3.125
19	5.67	0	3.57				2.083
20	4.78	0	0				2.778
21	5.37	0	0				4.167
22	1.79	0	0				2.778
23	0.6	0	0				5.556
24	1.49	20	0				4.514
25	0.9	0	0				2.431
26	0.3	0	0				4.167
27	0.9	0	0				4.861
28	0.3	0	0				3.125
29	0.6	0	0				3.459
							2.431
							3.819
							4.167
							5.208

## Sheet: EDF 5 - Panel C
Panel C (IGHV2-5;IGHJ4-1)
Heavy chain CDR3 length (aa)	IGHVs non-predominant (%)	Seropositive (%)			% V gene mutation Seropositive
5	0.6	0			3.33
7	0.3	0			4.47
8	0.6	0			2.75
9	1.49	0			6.53
10	2.39	0			3.09
11	13.13	57.14			2.41
12	8.36	0			3.44
13	7.16	0
14	8.96	14.29
15	9.55	28.57
16	10.75	0
17	7.46	0
18	6.57	0
19	5.67	0
20	4.78	0
21	5.37	0
22	1.79	0
23	0.6	0
24	1.49	0
25	0.9	0
26	0.3	0
27	0.9	0
28	0.3	0
29	0.6	0

## Sheet: EDF 5 - Panel D
Panel D (IGHV3-30;IGHJ6-1)
Heavy chain CDR3 length (aa)	IGHVs non-predominant (%)	Seronegative (%)	Seropositive (%)			% V gene mutation Seronegative	% V gene mutation Seropositive
5	0.6	0	0			1.74216	2.78746
7	0.3	0	0			2.77778	1.74216
8	0.6	0	0			0.1	5.22648
9	1.49	0	0			0.1	3.47222
10	2.39	0	0			2.43902	3.125
11	13.13	0	0
12	8.36	0	0
13	7.16	0	0
14	8.96	0	20
15	9.55	0	0
16	10.75	0	20
17	7.46	0	0
18	6.57	60	20
19	5.67	0	40
20	4.78	0	0
21	5.37	0	0
22	1.79	0	0
23	0.6	0	0
24	1.49	0	0
25	0.9	0	0
26	0.3	0	0
27	0.9	20	0
28	0.3	20	0
29	0.6	0	0

## Sheet: EDF 5 - Panel E
Panel E (IGHV3-53;IGHJ6-1)
Heavy chain CDR3 length (aa)	IGHVs non-predominant (%)	Seronegative (%)	Seropositive (%)			% V gene mutation Seronegative	% V gene mutation Seropositive
5	0.6	0	0			2.46	4.211
7	0.3	0	0			2.11	2.456
8	0.6	0	0			3.16	3.873
9	1.49	16.67	0			3.51	3.509
10	2.39	0	0			2.11	3.169
11	13.13	50	77.78			3.16	2.807
12	8.36	16.67	11.11				1.056
13	7.16	0	0				5.614
14	8.96	0	11.11				3.158
15	9.55	16.67	0
16	10.75	0	0
17	7.46	0	0
18	6.57	0	0
19	5.67	0	0
20	4.78	0	0
21	5.37	0	0
22	1.79	0	0
23	0.6	0	0
24	1.49	0	0
25	0.9	0	0
26	0.3	0	0
27	0.9	0	0
28	0.3	0	0
29	0.6	0	0

## Sheet: EDF 5 - Panel F
Panel F (IGHV3-66;IGHJ4-1)
Heavy chain CDR3 length (aa)	IGHVs non-predominant (%)	Seronegative (%)	Seropositive (%)			% V gene mutation Seronegative	% V gene mutation Seropositive
5	0.6	0	0			2.11	4.211
7	0.3	0	0			2.11	4.211
8	0.6	0	0			3.51	2.817
9	1.49	0	33.33				6.969
10	2.39	33.33	0				3.86
11	13.13	66.67	0				5.614
12	8.36	0	16.67
13	7.16	0	33.33
14	8.96	0	0
15	9.55	0	0
16	10.75	0	0
17	7.46	0	0
18	6.57	0	0
19	5.67	0	0
20	4.78	0	0
21	5.37	0	0
22	1.79	0	16.67
23	0.6	0	0
24	1.49	0	0
25	0.9	0	0
26	0.3	0	0
27	0.9	0	0
28	0.3	0	0
29	0.6	0	0
