# Supplementary material for: Hybrid immunity improves B cells and antibodies against SARS-CoV-2 variants
Source: Nature. 2021 Oct 20;600(7889):530–5. doi: 10.1038/s41586-021-04117-7 (PMC8674140; doi:10.1038/s41586-021-04117-7)
Supplement: Supplementary file 11 — Source Data Extended Data Fig. 6 [file 41586_2021_4117_MOESM11_ESM.xlsx]

## Sheet: EDF6
	J08 Competition (%)
J08 vs J08	95.2
J08 vs S309	0
J08 vs 4A8	0
J08 vs L19	0
	S309 Competition (%)
S309 vs J08	0
S309 vs S309	96.1
S309 vs 4A8	0
S309 vs L19	0
	4A8 Competition (%)
4A8 vs J08	0
4A8 vs S309	0
4A8 vs 4A8	91.2
4A8 vs L19	0
	L19 Competition (%)
L19 vs J08	0
L19 vs S309	0
L19 vs 4A8	0
L19 vs L19	93.5
