# Supplementary material for: Hybrid immunity improves B cells and antibodies against SARS-CoV-2 variants
Source: Nature. 2021 Oct 20;600(7889):530–5. doi: 10.1038/s41586-021-04117-7 (PMC8674140; doi:10.1038/s41586-021-04117-7)
Supplement: Supplementary file 12 — Source Data Extended Data Fig. 7 [file 41586_2021_4117_MOESM12_ESM.xlsx]

## Sheet: EDF7 - Panel A
Subject ID	J08 (%)	S309 (%)	4A8 (%)	L19 (%)	Not-competing (%)
VAC-001	50	0	12.5	0	37.5
VAC-002	41.2	5.8	11.8	0	41.2
VAC-007	60	20	13.3	0	6.7
VAC-008	44.4	0	33.3	0	22.2
VAC-010	66.7	0	33.3	0	0
VAC-003	54.3	20	8.6	0	17.1
VAC-004	15.4	53.8	0	0	30.8
VAC-005	51.3	22.1	16.8	0	9.7
VAC-006	61.5	15.4	7.7	0	15.4
VAC-009	56	14	24	0	6

## Sheet: EDF7 - Panel B
Frequency (%) IGHV;IGHJ gene rearrangement for mAbs competing against J08
IGHV;IGHJ gene rearrangement	J08 (%)
IGHV1-18;IGHJ4-1	0.76
IGHV1-2;IGHJ4-1	1.52
IGHV1-2;IGHJ5-1	0.76
IGHV1-2;IGHJ6-1	6.82
IGHV1-46;IGHJ3-1	1.52
IGHV1-46;IGHJ4-1	2.27
IGHV1-58;IGHJ3-1	8.33
IGHV1-69;IGHJ2-1	0.76
IGHV1-69;IGHJ3-1	1.52
IGHV1-69;IGHJ4-1	8.33
IGHV1-69;IGHJ5-1	3.03
IGHV1-69;IGHJ6-1	2.27
IGHV2-26;IGHJ6-1	0.76
IGHV2-5;IGHJ4-1	0.76
IGHV2-5;IGHJ5-1	0.76
IGHV3-11;IGHJ4-1	0.76
IGHV3-11;IGHJ5-1	0.76
IGHV3-11;IGHJ6-1	0.76
IGHV3-21;IGHJ6-1	0.76
IGHV3-23;IGHJ1-1	0.76
IGHV3-23;IGHJ6-1	1.52
IGHV3-30;IGHJ2-1	0.76
IGHV3-30;IGHJ4-1	0.76
IGHV3-30;IGHJ6-1	0.76
IGHV3-30.3;IGHJ4-1	1.52
IGHV3-33;IGHJ1-1	0.76
IGHV3-33;IGHJ5-1	0.76
IGHV3-48;IGHJ4-1	1.52
IGHV3-49;IGHJ4-1	3.03
IGHV3-53;IGHJ2-1	0.76
IGHV3-53;IGHJ3-1	4.55
IGHV3-53;IGHJ4-1	6.82
IGHV3-53;IGHJ6-1	10.61
IGHV3-64;IGHJ6-1	0
IGHV3-66;IGHJ3-1	1.52
IGHV3-66;IGHJ4-1	5.3
IGHV3-66;IGHJ6-1	3.03
IGHV3-7;IGHJ2-1	0.76
IGHV3-7;IGHJ6-1	0.76
IGHV4-30.4;IGHJ4-1	0.76
IGHV4-31;IGHJ4-1	2.27
IGHV4-31;IGHJ5-1	1.52
IGHV4-39;IGHJ4-1	0.76
IGHV4-61;IGHJ5-1	2.27
IGHV5-51;IGHJ5-1	1.52
IGHV5-a;IGHJ5-1	0.76
IGHV6-1;IGHJ5-1	0.76

## Sheet: EDF7 - Panel C
Frequency (%) IGHV;IGHJ gene rearrangement for mAbs competing against S309
IGHV;IGHJ gene rearrangement	S309 (%)
IGHV1-2;IGHJ4-1	1.96
IGHV1-3;IGHJ4-1	5.88
IGHV1-46;IGHJ4-1	5.88
IGHV1-46;IGHJ5-1	1.96
IGHV1-69;IGHJ3-1	7.84
IGHV1-69;IGHJ4-1	7.84
IGHV1-69;IGHJ6-1	1.96
IGHV2-26;IGHJ6-1	1.96
IGHV2-5;IGHJ3-1	1.96
IGHV2-5;IGHJ4-1	13.73
IGHV2-5;IGHJ5-1	1.96
IGHV2-70D;IGHJ4-1	1.96
IGHV3-15;IGHJ3-1	5.88
IGHV3-30;IGHJ6-1	3.92
IGHV3-33;IGHJ3-1	3.92
IGHV3-33;IGHJ6-1	1.96
IGHV3-7;IGHJ5-1	3.92
IGHV4-59;IGHJ3-1	5.88
IGHV4-59;IGHJ4-1	7.84
IGHV4-61;IGHJ4-1	1.96
IGHV5-51;IGHJ3-1	1.96
IGHV5-51;IGHJ4-1	1.96
IGHV5-51;IGHJ5-1	1.96
IGHV5-a;IGHJ4-1	1.96
IGHV5-a;IGHJ5-1	1.96

## Sheet: EDF7 - Panel D
Frequency (%) IGHV;IGHJ gene rearrangement for mAbs competing against 4A8
IGHV;IGHJ gene rearrangement	4A8 (%)
IGHV1-2;IGHJ4-1	2.7
IGHV1-2;IGHJ5-1	8.11
IGHV1-24;IGHJ6-1	16.22
IGHV1-46;IGHJ6-1	5.41
IGHV1-69;IGHJ3-1	2.7
IGHV1-69;IGHJ4-1	5.41
IGHV1-69;IGHJ5-1	2.7
IGHV1-69;IGHJ6-1	2.7
IGHV3-21;IGHJ6-1	8.11
IGHV3-30;IGHJ4-1	2.7
IGHV3-30;IGHJ6-1	2.7
IGHV3-30.3;IGHJ4-1	8.11
IGHV3-33;IGHJ3-1	2.7
IGHV3-33;IGHJ4-1	5.41
IGHV3-33;IGHJ6-1	5.41
IGHV3-53;IGHJ4-1	2.7
IGHV3-64;IGHJ6-1	2.7
IGHV4-31;IGHJ6-1	2.7
IGHV4-4;IGHJ5-1	2.7
IGHV4-59;IGHJ6-1	5.41
IGHV5-51;IGHJ4-1	2.7

## Sheet: EDF7 - Panel E
Frequency (%) IGHV;IGHJ gene rearrangement for not-competing
IGHV;IGHJ gene rearrangement	Not-competing (%)
IGHV1-24;IGHJ4-1	3.23
IGHV1-46;IGHJ4-1	3.23
IGHV1-69;IGHJ3-1	9.68
IGHV1-69;IGHJ4-1	3.23
IGHV1-69;IGHJ6-1	9.68
IGHV2-70;IGHJ4-1	3.23
IGHV3-21;IGHJ3-1	3.23
IGHV3-23;IGHJ4-1	3.23
IGHV3-23;IGHJ6-1	3.23
IGHV3-30;IGHJ4-1	3.23
IGHV3-30;IGHJ6-1	3.23
IGHV3-33;IGHJ4-1	3.23
IGHV3-33;IGHJ5-1	6.45
IGHV3-33;IGHJ6-1	6.45
IGHV3-48;IGHJ6-1	3.23
IGHV3-49;IGHJ4-1	3.23
IGHV3-53;IGHJ3-1	3.23
IGHV3-53;IGHJ6-1	3.23
IGHV3-66;IGHJ4-1	6.45
IGHV3-7;IGHJ5-1	3.23
IGHV3-74;IGHJ5-1	3.23
IGHV4-39;IGHJ4-1	3.23
IGHV4-59;IGHJ6-1	3.23
IGHV5-51;IGHJ4-1	3.23
